# Supplementary material for: 2-(2-Thien­yl)-4,5-dihydro-1H-imidazole. Corrigendum
Source: Acta Crystallogr Sect E Struct Rep Online. 2009 May 23;65(Pt 6):e15. doi: 10.1107/S1600536809018790 (PMC2969655; doi:10.1107/S1600536809018790)
Supplement: Supplementary file 2 [file e-65-00e15-Isup2.hkl]

# 
# h,k,l, Fc-squared, Fo-squared, sigma(Fo-squared) and status flag 
# 
data_I
_shelx_title '  timm in P2(1)/c   (100K)' 
_shelx_refln_list_code          4 
_shelx_F_calc_maximum      108.89 
_exptl_crystal_F_000       320.00 
_reflns_d_resolution_high  0.6196 
 
loop_ 
 _symmetry_equiv_pos_as_xyz 
 'x, y, z' 
 '-x, y+1/2, -z+1/2' 
 '-x, -y, -z' 
 'x, -y-1/2, z-1/2' 
 
_cell_length_a     6.1321 
_cell_length_b    11.5663 
_cell_length_c    10.0098 
_cell_angle_alpha  90.000 
_cell_angle_beta   90.154 
_cell_angle_gamma  90.000 
 
_shelx_F_squared_multiplier     1.000 
 
loop_ 
 _refln_index_h 
 _refln_index_k 
 _refln_index_l 
 _refln_F_squared_calc 
 _refln_F_squared_meas 
 _refln_F_squared_sigma 
 _refln_observed_status 
   1   0   0      564.99      569.21      5.08 o 
   2   0   0     3875.44     3986.00     37.15 o 
   3   0   0      300.91      277.13      2.73 o 
   4   0   0      245.13      322.49      2.33 o 
   5   0   0      245.72      239.50      1.87 o 
   6   0   0       38.13       36.79      0.83 o 
   7   0   0        2.52        3.84      0.55 o 
   8   0   0        4.40        5.41      0.66 o 
   9   0   0        8.67        8.31      0.87 o 
   1   1   0      917.95     1002.31      7.21 o 
   2   1   0       66.33       62.14      0.60 o 
   3   1   0     1615.93     1748.53     11.48 o 
   4   1   0       33.85       40.68      0.35 o 
   5   1   0      720.26      718.11      3.37 o 
   6   1   0       45.00       45.47      0.66 o 
   7   1   0      481.44      459.48      4.34 o 
   8   1   0       45.28       45.54      1.03 o 
   9   1   0       44.29       46.07      1.10 o 
   0   2   0     2695.71     2803.10     25.29 o 
   1   2   0     2763.00     2942.49     17.03 o 
   2   2   0      446.16      459.99      4.14 o 
   3   2   0       52.59       51.89      0.65 o 
   4   2   0       51.11       51.76      0.41 o 
   5   2   0      239.64      248.63      1.36 o 
   6   2   0       44.22       38.28      0.67 o 
   7   2   0        1.16        1.62      0.32 o 
   8   2   0       27.30       28.41      0.83 o 
   9   2   0       10.87       10.77      0.68 o 
   1   3   0     2690.69     2789.92     17.72 o 
   2   3   0     1472.98     1631.82      9.90 o 
   3   3   0      488.92      553.06      3.00 o 
   4   3   0      388.89      405.43      1.89 o 
   5   3   0      274.87      278.70      1.51 o 
   6   3   0       75.15       76.03      1.27 o 
   7   3   0       35.23       36.40      0.85 o 
   8   3   0       61.39       60.97      1.29 o 
   9   3   0        0.92        1.02      0.41 o 
   0   4   0     2807.29     2904.41     25.99 o 
   1   4   0     2594.42     2694.17     16.48 o 
   2   4   0      747.07      696.79      4.28 o 
   3   4   0     1032.51     1065.82      5.17 o 
   4   4   0       79.75       65.66      0.53 o 
   5   4   0      126.34      114.79      0.83 o 
   6   4   0       18.46       24.53      0.55 o 
   7   4   0        1.49        3.44      0.64 o 
   8   4   0        2.14        1.91      0.39 o 
   9   4   0       16.68       17.43      0.77 o 
   1   5   0      147.11      165.42      1.25 o 
   2   5   0     4453.81     4848.07     25.70 o 
   3   5   0      622.81      638.77      2.85 o 
   4   5   0      208.84      220.60      1.16 o 
   5   5   0      566.88      519.61      2.62 o 
   6   5   0        9.42       10.41      0.39 o 
   7   5   0      150.44      146.97      1.87 o 
   8   5   0      207.20      208.79      2.48 o 
   9   5   0        4.76        5.35      0.53 o 
   0   6   0      725.05      713.42      5.82 o 
   1   6   0      326.76      318.35      2.29 o 
   2   6   0      222.17      222.66      1.19 o 
   3   6   0       13.62        9.62      0.20 o 
   4   6   0      350.12      327.48      1.66 o 
   5   6   0      149.74      134.34      1.07 o 
   6   6   0       57.68       60.70      0.91 o 
   7   6   0       51.01       48.54      1.00 o 
   8   6   0       29.74       31.13      0.87 o 
   9   6   0        0.01        0.26      0.48 o 
   1   7   0        4.87        8.91      0.22 o 
   2   7   0      294.75      298.07      1.53 o 
   3   7   0       12.43       25.69      1.05 o 
   4   7   0      503.47      476.09      2.46 o 
   5   7   0       10.76        8.00      0.34 o 
   6   7   0        0.41        0.63      0.23 o 
   7   7   0       38.79       38.31      0.91 o 
   8   7   0       42.68       43.51      1.02 o 
   9   7   0        6.08        5.74      0.57 o 
   0   8   0      144.57      136.70      1.29 o 
   1   8   0      177.80      159.72      1.00 o 
   2   8   0       78.75       71.76      0.55 o 
   3   8   0     1632.54     1635.74      7.71 o 
   4   8   0        1.60        1.79      0.18 o 
   5   8   0       44.69       43.38      0.81 o 
   6   8   0       11.00       11.90      0.48 o 
   7   8   0      179.31      187.05      2.27 o 
   8   8   0       72.30       74.17      1.41 o 
   1   9   0       28.33       28.61      0.37 o 
   2   9   0      460.56      484.10      2.43 o 
   3   9   0       18.95       19.80      0.45 o 
   4   9   0      814.35      787.68      5.50 o 
   5   9   0      100.08      103.36      1.37 o 
   6   9   0      294.81      294.15      2.70 o 
   7   9   0       18.55       18.22      0.66 o 
   8   9   0       57.43       62.44      1.45 o 
   0  10   0      620.62      633.02      5.24 o 
   1  10   0     1242.72     1226.53      6.61 o 
   2  10   0       84.75       86.79      0.82 o 
   3  10   0      624.75      565.68      3.71 o 
   4  10   0        0.63        2.72      0.69 o 
   5  10   0        0.05        0.63      0.27 o 
   6  10   0      117.65      119.24      1.60 o 
   7  10   0       36.12       38.08      0.96 o 
   8  10   0       75.33       74.17      1.69 o 
   1  11   0        4.32        5.69      0.31 o 
   2  11   0       43.78       40.86      0.67 o 
   3  11   0       44.88       48.75      0.84 o 
   4  11   0       55.27       63.89      1.13 o 
   5  11   0       42.01       45.20      0.98 o 
   6  11   0      238.10      251.01      2.87 o 
   7  11   0        0.05        0.29      0.40 o 
   0  12   0      659.76      635.13      9.59 o 
   1  12   0        6.66        6.06      0.45 o 
   2  12   0      251.87      233.10      2.56 o 
   3  12   0        1.23        3.11      0.34 o 
   4  12   0       22.02       22.71      0.71 o 
   5  12   0       10.78       11.32      0.67 o 
   6  12   0      101.08      102.73      1.64 o 
   7  12   0        0.22        0.46      0.44 o 
   1  13   0       74.42       77.05      1.37 o 
   2  13   0       18.08       16.03      0.63 o 
   3  13   0       40.95       45.08      0.99 o 
   4  13   0       27.42       29.50      1.11 o 
   5  13   0      514.64      528.35      5.11 o 
   6  13   0        6.32        6.88      0.57 o 
   7  13   0       39.88       39.53      1.14 o 
   0  14   0      185.86      189.85      3.86 o 
   1  14   0      144.07      145.35      2.10 o 
   2  14   0      249.80      247.16      3.04 o 
   3  14   0      187.68      185.16      2.51 o 
   4  14   0      107.38      104.96      1.84 o 
   5  14   0        3.89        4.43      0.61 o 
   6  14   0        3.53        3.88      0.81 o 
   1  15   0        0.01        1.28      0.40 o 
   2  15   0       14.69       15.56      0.74 o 
   3  15   0       66.01       65.01      1.39 o 
   4  15   0       24.02       27.43      2.02 o 
   5  15   0       51.61       53.76      1.45 o 
   0  16   0      287.58      278.21      4.48 o 
   1  16   0        0.05        0.86      0.40 o 
   2  16   0        0.05        0.24      0.39 o 
   3  16   0       14.27       15.13      0.95 o 
   4  16   0      121.93      122.95      2.48 o 
   5  16   0        2.96        1.90      0.61 o 
   1  17   0       29.38       27.45      1.02 o 
   2  17   0       64.91       65.18      1.56 o 
   3  17   0       97.25       99.39      2.72 o 
   4  17   0        4.65        6.22      0.75 o 
   0  18   0      112.35      114.88      3.28 o 
   1  18   0        0.03        1.51      0.53 o 
   2  18   0       66.65       72.53      1.66 o 
  -9   1   1        5.23        5.90      0.51 o 
  -8   1   1       13.46       14.01      0.64 o 
  -7   1   1        9.03        9.17      0.51 o 
  -6   1   1       53.79       59.82      0.85 o 
  -5   1   1       33.92       37.27      0.41 o 
  -4   1   1       58.68       63.48      0.94 o 
  -3   1   1      192.29      198.52      1.29 o 
  -2   1   1      952.96      978.51      5.62 o 
  -1   1   1      269.68      278.16      1.69 o 
   0   1   1      120.70      116.96      0.85 o 
   1   1   1     1112.97     1137.10      6.61 o 
   2   1   1       78.39       87.41      1.29 o 
   3   1   1      252.36      233.23      1.79 o 
   4   1   1      710.32      704.15      3.86 o 
   5   1   1       72.35       76.11      0.65 o 
   6   1   1      793.51      781.60      4.60 o 
   7   1   1      106.80      108.96      1.34 o 
   8   1   1       25.83       24.40      0.76 o 
   9   1   1        4.84        4.36      0.48 o 
  -9   2   1       28.23       29.88      0.87 o 
  -8   2   1      134.73      134.28      1.82 o 
  -7   2   1      244.95      252.88      2.42 o 
  -6   2   1      459.29      448.55      3.02 o 
  -5   2   1      258.01      238.17      1.36 o 
  -4   2   1      440.09      427.98      2.07 o 
  -3   2   1       47.15       37.94      0.64 o 
  -2   2   1      304.04      292.55      1.92 o 
  -1   2   1    11856.25    11370.81     81.72 o 
   0   2   1      440.03      503.37      2.70 o 
   1   2   1    10815.22    10621.39    102.92 o 
   2   2   1      193.56      195.51      1.40 o 
   3   2   1      439.33      503.36      2.76 o 
   4   2   1       34.68       33.09      0.54 o 
   5   2   1      446.03      474.67      2.48 o 
   6   2   1      222.34      214.42      1.62 o 
   7   2   1       87.09       82.94      1.14 o 
   8   2   1      187.37      186.94      2.30 o 
   9   2   1      162.13      166.85      2.40 o 
  -9   3   1       10.65       11.82      0.63 o 
  -8   3   1       50.13       50.70      1.31 o 
  -7   3   1       16.53       16.33      0.51 o 
  -6   3   1       48.74       44.08      1.11 o 
  -5   3   1      253.09      250.58      1.46 o 
  -4   3   1       68.58       64.97      1.49 o 
  -3   3   1      138.09      134.24      0.93 o 
  -2   3   1      289.81      344.93      4.91 o 
  -1   3   1      355.65      394.96      6.91 o 
   0   3   1      562.55      535.91      3.18 o 
   1   3   1     5976.71     6007.80     40.99 o 
   2   3   1     4241.56     4471.94     31.31 o 
   3   3   1      843.71      844.65      4.16 o 
   4   3   1     1658.56     1676.82      7.09 o 
   5   3   1       10.39       10.32      0.41 o 
   6   3   1      745.86      697.07      4.30 o 
   7   3   1       27.47       28.25      0.70 o 
   8   3   1       38.63       37.71      0.93 o 
   9   3   1       11.01       11.29      0.83 o 
  -9   4   1        9.03        7.39      0.77 o 
  -8   4   1       22.06       21.87      0.74 o 
  -7   4   1       51.61       52.49      0.90 o 
  -6   4   1      171.68      170.88      1.45 o 
  -5   4   1      208.93      197.96      1.32 o 
  -4   4   1      239.91      247.53      1.23 o 
  -3   4   1       79.04       69.76      0.55 o 
  -2   4   1       31.59       49.59      0.97 o 
  -1   4   1      552.38      562.91      3.62 o 
   0   4   1     1211.78     1364.78      8.39 o 
   1   4   1      542.29      592.52      3.75 o 
   2   4   1      438.53      492.59      2.79 o 
   3   4   1      144.22      135.61      0.86 o 
   4   4   1       51.98       52.22      0.42 o 
   5   4   1       90.37       77.65      0.70 o 
   6   4   1       46.78       46.77      0.67 o 
   7   4   1       70.42       73.33      1.15 o 
   8   4   1       20.05       20.12      0.78 o 
   9   4   1      215.15      220.50      2.80 o 
  -9   5   1        5.93        5.32      0.56 o 
  -8   5   1        3.45        3.32      0.43 o 
  -7   5   1        9.27        9.72      0.48 o 
  -6   5   1        4.82        2.63      0.24 o 
  -5   5   1       65.37       65.90      0.86 o 
  -4   5   1       11.10       13.21      0.23 o 
  -3   5   1      415.96      483.27      2.44 o 
  -2   5   1      980.41     1087.35      5.49 o 
  -1   5   1      114.13      133.03      0.99 o 
   0   5   1        1.14        1.29      0.10 o 
   1   5   1      351.68      341.92      2.15 o 
   2   5   1      455.58      539.37      2.65 o 
   3   5   1     1023.79     1075.40      4.75 o 
   4   5   1       21.66       16.42      0.27 o 
   5   5   1      258.69      233.46      1.65 o 
   6   5   1        1.95        3.26      0.29 o 
   7   5   1        4.77        3.72      0.42 o 
   8   5   1       46.35       47.10      1.03 o 
   9   5   1        9.59        9.19      0.63 o 
  -9   6   1      119.58      124.10      1.96 o 
  -8   6   1       95.01       99.06      1.80 o 
  -7   6   1      121.00      120.66      1.57 o 
  -6   6   1       83.89       85.36      1.02 o 
  -5   6   1      176.23      180.26      1.42 o 
  -4   6   1      585.24      567.36      2.78 o 
  -3   6   1      251.32      237.37      1.30 o 
  -2   6   1      680.26      698.70      4.43 o 
  -1   6   1       22.48       21.77      0.31 o 
   0   6   1      116.01      111.88      0.79 o 
   1   6   1       69.66       85.36      0.60 o 
   2   6   1     1129.80     1216.04      5.53 o 
   3   6   1       24.84       32.04      0.35 o 
   4   6   1      307.56      293.18      1.60 o 
   5   6   1       54.42       44.30      0.55 o 
   6   6   1      297.27      307.10      2.30 o 
   7   6   1       20.02       19.64      0.65 o 
   8   6   1      398.00      410.94      4.09 o 
   9   6   1        7.89        7.70      0.59 o 
  -9   7   1       31.41       33.85      1.00 o 
  -8   7   1        2.08        1.44      0.40 o 
  -7   7   1       13.87       14.81      0.63 o 
  -6   7   1        4.57        4.14      0.30 o 
  -5   7   1       30.97       37.71      0.65 o 
  -4   7   1       53.23       53.82      0.76 o 
  -3   7   1      203.89      246.11      3.14 o 
  -2   7   1      579.89      575.19      3.88 o 
  -1   7   1      138.61      167.30      2.32 o 
   0   7   1      499.78      489.94      2.66 o 
   1   7   1     2142.72     2228.95     10.29 o 
   2   7   1      487.94      483.82      2.28 o 
   3   7   1     2756.13     2900.94     12.26 o 
   4   7   1      586.74      552.89      3.13 o 
   5   7   1      309.06      299.87      2.02 o 
   6   7   1      105.19      105.03      1.22 o 
   7   7   1       89.58       93.21      1.33 o 
   8   7   1        8.00        7.22      0.53 o 
   9   7   1       60.07       61.87      1.29 o 
  -8   8   1       42.60       40.94      1.06 o 
  -7   8   1      125.67      126.41      1.76 o 
  -6   8   1       79.19       75.67      1.04 o 
  -5   8   1      285.40      281.48      2.08 o 
  -4   8   1       87.73       69.51      0.76 o 
  -3   8   1      110.25      112.84      0.85 o 
  -2   8   1      391.84      375.77      2.03 o 
  -1   8   1      166.78      164.26      1.02 o 
   0   8   1      886.09      892.45      4.61 o 
   1   8   1       48.19       44.75      0.44 o 
   2   8   1      170.45      167.20      0.99 o 
   3   8   1       61.03       74.97      0.63 o 
   4   8   1       18.22       30.61      0.53 o 
   5   8   1       39.91       36.35      1.09 o 
   6   8   1       60.53       65.58      1.17 o 
   7   8   1       17.11       19.35      0.65 o 
   8   8   1       47.72       51.73      1.16 o 
  -8   9   1        1.16        1.36      0.43 o 
  -7   9   1       36.10       37.04      0.92 o 
  -6   9   1        5.75        6.32      0.41 o 
  -5   9   1       25.71       24.11      0.72 o 
  -4   9   1       21.98       30.89      0.65 o 
  -3   9   1      142.38      129.26      1.10 o 
  -2   9   1      192.75      196.35      1.35 o 
  -1   9   1        8.60       10.80      0.24 o 
   0   9   1      144.19      146.39      0.99 o 
   1   9   1        4.84        6.49      0.24 o 
   2   9   1       47.84       53.83      0.53 o 
   3   9   1       72.79       56.56      0.61 o 
   4   9   1       71.69       85.28      0.95 o 
   5   9   1       32.96       37.98      0.70 o 
   6   9   1       23.68       22.36      0.66 o 
   7   9   1      186.45      192.07      2.50 o 
   8   9   1        9.82       11.00      0.70 o 
  -8  10   1       30.19       31.53      1.03 o 
  -7  10   1       29.20       29.53      0.91 o 
  -6  10   1       10.25        9.89      0.72 o 
  -5  10   1        8.81       10.16      0.49 o 
  -4  10   1      232.55      249.83      2.33 o 
  -3  10   1       21.73       17.98      0.47 o 
  -2  10   1      128.84      121.83      1.12 o 
  -1  10   1      206.59      199.86      1.47 o 
   0  10   1       58.67       68.62      0.71 o 
   1  10   1      177.35      176.48      1.27 o 
   2  10   1      133.49      125.82      1.05 o 
   3  10   1        1.47        2.16      0.23 o 
   4  10   1       77.82       83.49      1.20 o 
   5  10   1      120.59      125.16      1.48 o 
   6  10   1      246.84      256.23      2.66 o 
   7  10   1        4.72        3.69      0.46 o 
   8  10   1       94.27       98.46      1.81 o 
  -7  11   1        2.23        1.96      0.54 o 
  -6  11   1        8.09        6.43      0.56 o 
  -5  11   1       35.44       33.83      1.02 o 
  -4  11   1       14.91       15.51      0.64 o 
  -3  11   1       40.04       40.42      0.77 o 
  -2  11   1      371.69      360.96      2.98 o 
  -1  11   1      271.95      265.91      2.23 o 
   0  11   1      105.33      100.97      1.18 o 
   1  11   1      172.16      168.78      1.39 o 
   2  11   1       20.73       25.80      0.85 o 
   3  11   1      361.17      340.11      2.54 o 
   4  11   1      365.77      363.10      5.01 o 
   5  11   1      346.61      346.36      3.29 o 
   6  11   1      161.64      168.62      2.33 o 
   7  11   1       47.71       51.02      1.10 o 
  -7  12   1      143.71      142.04      2.30 o 
  -6  12   1       11.24       10.62      0.91 o 
  -5  12   1      102.55       99.79      1.55 o 
  -4  12   1      273.22      270.60      2.94 o 
  -3  12   1       36.49       37.68      0.80 o 
  -2  12   1      573.06      540.45      4.26 o 
  -1  12   1      156.06      156.76      1.83 o 
   0  12   1      131.25      129.92      1.60 o 
   1  12   1      149.45      152.45      1.68 o 
   2  12   1      159.20      148.58      1.58 o 
   3  12   1       27.60       30.67      0.74 o 
   4  12   1       14.23       14.66      1.00 o 
   5  12   1      100.34       98.58      1.53 o 
   6  12   1      216.53      221.74      2.66 o 
   7  12   1        9.40        9.91      0.67 o 
  -7  13   1       10.60       12.17      0.76 o 
  -6  13   1       20.56       17.86      0.83 o 
  -5  13   1       27.36       30.77      0.88 o 
  -4  13   1        3.87        3.16      0.41 o 
  -3  13   1       32.89       32.14      0.84 o 
  -2  13   1       46.53       42.82      0.99 o 
  -1  13   1      112.16      109.35      1.55 o 
   0  13   1      115.05      114.27      1.59 o 
   1  13   1       15.92       17.83      0.65 o 
   2  13   1       84.59       83.09      1.33 o 
   3  13   1      109.18      109.96      1.70 o 
   4  13   1        6.61        6.82      0.56 o 
   5  13   1      222.09      235.80      3.10 o 
   6  13   1       26.43       24.64      1.17 o 
   7  13   1       44.01       43.20      1.38 o 
  -6  14   1        9.06       10.27      0.73 o 
  -5  14   1       33.30       34.32      0.94 o 
  -4  14   1       30.09       26.62      0.83 o 
  -3  14   1        0.20        0.35      0.37 o 
  -2  14   1       18.11       17.94      0.76 o 
  -1  14   1      235.67      230.97      3.14 o 
   0  14   1       26.09       26.52      0.78 o 
   1  14   1      233.78      217.82      2.74 o 
   2  14   1        0.74        0.60      0.36 o 
   3  14   1        4.85        5.83      0.53 o 
   4  14   1       68.19       64.71      1.52 o 
   5  14   1       89.90       90.66      1.86 o 
   6  14   1       11.37       13.07      0.96 o 
  -5  15   1       33.94       33.32      1.25 o 
  -4  15   1       59.66       60.87      2.28 o 
  -3  15   1        9.37        7.91      0.67 o 
  -2  15   1       45.57       48.31      1.61 o 
  -1  15   1        7.21        8.99      0.57 o 
   0  15   1       26.02       26.29      0.88 o 
   1  15   1       98.97      102.14      1.73 o 
   2  15   1        9.60       11.44      0.67 o 
   3  15   1       72.01       75.54      1.50 o 
   4  15   1      323.14      335.31      5.92 o 
   5  15   1        3.62        1.96      0.58 o 
  -5  16   1       66.61       68.25      1.77 o 
  -4  16   1       94.60       99.17      2.19 o 
  -3  16   1      151.33      158.60      2.89 o 
  -2  16   1       69.54       69.80      1.44 o 
  -1  16   1       28.87       29.79      1.02 o 
   0  16   1        5.35        8.06      0.61 o 
   1  16   1       25.00       26.05      1.18 o 
   2  16   1        3.78        3.30      0.50 o 
   3  16   1       81.99       81.32      1.71 o 
   4  16   1        5.00        5.63      0.71 o 
   5  16   1        2.84        2.11      0.59 o 
  -4  17   1       48.39       50.24      1.51 o 
  -3  17   1       38.10       39.83      1.36 o 
  -2  17   1       27.80       29.41      1.06 o 
  -1  17   1       36.83       37.60      2.47 o 
   0  17   1       71.05       70.83      2.49 o 
   1  17   1       73.23       70.38      1.61 o 
   2  17   1       63.49       63.08      1.52 o 
   3  17   1       75.20       78.71      1.71 o 
   4  17   1      147.28      148.74      4.13 o 
  -2  18   1       15.92       18.50      1.00 o 
  -1  18   1        8.37        9.42      0.73 o 
   0  18   1        0.01        0.57      0.55 o 
   1  18   1        5.72        5.67      0.64 o 
   2  18   1        5.90        5.34      0.63 o 
  -9   0   2       66.02       67.88      1.70 o 
  -8   0   2      120.31      129.30      2.32 o 
  -7   0   2      163.62      157.93      2.03 o 
  -6   0   2      790.59      773.64      6.20 o 
  -5   0   2      111.58      109.01      1.23 o 
  -4   0   2      151.35      170.31      3.14 o 
  -3   0   2       25.85       31.51      0.70 o 
  -2   0   2      330.08      366.47      2.78 o 
  -1   0   2      242.28      191.56      2.15 o 
   0   0   2     6447.55     5963.09     73.90 o 
   1   0   2      351.69      318.61      3.42 o 
   2   0   2      732.76      666.37      6.76 o 
   3   0   2      385.98      385.82      3.34 o 
   4   0   2     2946.80     3064.04     18.71 o 
   5   0   2      506.02      496.79      3.70 o 
   6   0   2      284.32      280.45      2.58 o 
   7   0   2      761.62      717.65      7.67 o 
   8   0   2       87.98       82.77      2.60 o 
   9   0   2       27.51       29.52      1.27 o 
  -9   1   2       12.35       12.10      0.56 o 
  -8   1   2       47.31       47.46      0.91 o 
  -7   1   2       81.53       82.70      0.96 o 
  -6   1   2       77.56       79.83      0.84 o 
  -5   1   2     1048.06     1042.87      5.30 o 
  -4   1   2      483.67      466.89      2.32 o 
  -3   1   2      928.82      952.94      4.67 o 
  -2   1   2      624.29      604.66      3.18 o 
  -1   1   2      107.86       84.25      0.62 o 
   0   1   2     1490.27     1537.59      9.44 o 
   1   1   2      652.36      623.37      3.95 o 
   2   1   2      410.00      437.02      3.02 o 
   3   1   2      490.42      491.51      2.70 o 
   4   1   2       27.70       29.55      0.53 o 
   5   1   2      314.07      299.06      1.77 o 
   6   1   2        7.65        7.60      0.26 o 
   7   1   2       82.41       76.54      1.07 o 
   8   1   2        6.44        5.57      0.41 o 
   9   1   2       43.72       45.43      1.02 o 
  -9   2   2        6.39        5.83      0.51 o 
  -8   2   2       40.82       43.86      0.98 o 
  -7   2   2       13.40       12.88      0.40 o 
  -6   2   2      141.38      140.19      1.14 o 
  -5   2   2       12.49       13.73      0.29 o 
  -4   2   2       33.93       33.36      0.33 o 
  -3   2   2       42.33       45.66      0.39 o 
  -2   2   2      252.84      305.57      1.91 o 
  -1   2   2      197.10      205.25      1.37 o 
   0   2   2      123.25      134.40      0.89 o 
   1   2   2     1353.03     1445.34      8.33 o 
   2   2   2       24.49       26.50      0.35 o 
   3   2   2        1.90        2.83      0.14 o 
   4   2   2        1.38        1.56      0.11 o 
   5   2   2       62.18       61.39      0.60 o 
   6   2   2       14.67       10.78      0.31 o 
   7   2   2       53.29       51.54      0.86 o 
   8   2   2       68.29       67.49      1.07 o 
   9   2   2       12.97       14.08      0.69 o 
  -9   3   2        6.69        5.66      0.66 o 
  -8   3   2        6.91        5.86      0.42 o 
  -7   3   2      111.12      105.81      1.15 o 
  -6   3   2      163.26      168.89      1.35 o 
  -5   3   2       33.88       30.55      0.48 o 
  -4   3   2      328.29      323.97      1.61 o 
  -3   3   2      381.85      397.78      1.98 o 
  -2   3   2       95.71       91.60      0.63 o 
  -1   3   2     1315.44     1436.79      7.51 o 
   0   3   2      108.79       86.91      0.60 o 
   1   3   2      819.61      896.32      4.84 o 
   2   3   2      232.69      216.40      1.33 o 
   3   3   2      144.98      184.59      1.04 o 
   4   3   2       49.19       43.98      0.41 o 
   5   3   2      414.29      401.82      2.28 o 
   6   3   2       10.82        9.97      0.32 o 
   7   3   2       14.59       13.94      0.53 o 
   8   3   2       29.98       27.80      0.70 o 
   9   3   2      137.49      143.61      2.24 o 
  -9   4   2      173.11      176.09      2.41 o 
  -8   4   2       65.88       68.19      1.11 o 
  -7   4   2      417.58      428.09      3.09 o 
  -6   4   2       86.46       90.03      1.07 o 
  -5   4   2      105.15      103.45      0.79 o 
  -4   4   2       90.07       75.72      0.58 o 
  -3   4   2      117.10      139.89      0.84 o 
  -2   4   2       17.32       16.04      0.46 o 
  -1   4   2      427.87      467.18      3.02 o 
   0   4   2      151.66      132.47      0.88 o 
   1   4   2       44.24       34.73      0.40 o 
   2   4   2      411.28      440.38      2.27 o 
   3   4   2       34.30       25.68      0.28 o 
   4   4   2      476.10      484.77      2.44 o 
   5   4   2      312.47      305.62      1.81 o 
   6   4   2      210.68      200.80      1.59 o 
   7   4   2      460.17      462.61      3.58 o 
   8   4   2      149.52      152.25      1.75 o 
   9   4   2      128.83      136.29      2.17 o 
  -9   5   2       17.77       17.84      0.77 o 
  -8   5   2        0.12        0.32      0.34 o 
  -7   5   2       75.80       74.46      1.00 o 
  -6   5   2      292.71      309.51      2.38 o 
  -5   5   2      255.10      259.59      1.63 o 
  -4   5   2     1146.94     1135.11      5.32 o 
  -3   5   2      754.70      721.01      3.40 o 
  -2   5   2      127.99      134.60      2.13 o 
  -1   5   2     1008.78      997.07      5.61 o 
   0   5   2      542.74      497.75      2.72 o 
   1   5   2      846.30      855.49      4.20 o 
   2   5   2     3104.22     3343.00     14.17 o 
   3   5   2      574.28      589.85      2.90 o 
   4   5   2      119.93      118.43      1.09 o 
   5   5   2      243.76      218.29      1.37 o 
   6   5   2      149.11      150.29      1.33 o 
   7   5   2       18.25       17.17      0.52 o 
   8   5   2        0.58        0.38      0.48 o 
   9   5   2      172.15      184.56      3.16 o 
  -9   6   2       12.12       12.44      0.69 o 
  -8   6   2       29.41       30.75      0.81 o 
  -7   6   2       89.27       89.02      1.12 o 
  -6   6   2      100.30       99.57      1.10 o 
  -5   6   2       19.77       19.40      0.37 o 
  -4   6   2       36.04       35.61      0.45 o 
  -3   6   2       81.03       88.85      0.70 o 
  -2   6   2       12.10       11.48      0.35 o 
  -1   6   2        7.83        8.62      0.18 o 
   0   6   2       56.29       60.88      0.49 o 
   1   6   2       87.08       84.55      0.59 o 
   2   6   2      246.47      256.87      1.34 o 
   3   6   2      343.88      357.61      1.87 o 
   4   6   2       11.22       16.38      0.30 o 
   5   6   2       19.13       23.45      0.38 o 
   6   6   2       70.53       70.03      0.90 o 
   7   6   2       38.33       37.38      0.69 o 
   8   6   2      240.35      249.49      2.59 o 
   9   6   2       34.68       35.33      1.12 o 
  -9   7   2       22.12       20.63      1.00 o 
  -8   7   2       16.44       15.33      0.64 o 
  -7   7   2        8.97        9.73      0.47 o 
  -6   7   2        3.49        4.24      0.30 o 
  -5   7   2       22.38       19.90      0.41 o 
  -4   7   2       93.64       97.36      0.85 o 
  -3   7   2        4.94        4.57      0.18 o 
  -2   7   2       25.05       24.31      0.33 o 
  -1   7   2      100.73      107.95      0.76 o 
   0   7   2       19.59       17.50      0.26 o 
   1   7   2       51.47       59.29      0.48 o 
   2   7   2        9.22        7.20      0.18 o 
   3   7   2      108.35      103.32      0.75 o 
   4   7   2      120.70      104.25      0.80 o 
   5   7   2        0.92        1.44      0.16 o 
   6   7   2        9.64       13.58      0.43 o 
   7   7   2      118.96      120.65      1.33 o 
   8   7   2       26.28       25.54      0.95 o 
   9   7   2        1.15        1.27      0.67 o 
  -8   8   2      100.23      102.17      1.59 o 
  -7   8   2      108.75      110.35      1.47 o 
  -6   8   2       18.22       19.21      0.52 o 
  -5   8   2       13.05       16.18      0.43 o 
  -4   8   2        7.31        7.48      0.26 o 
  -3   8   2      193.73      199.27      1.36 o 
  -2   8   2       14.50       15.26      0.34 o 
  -1   8   2      483.14      508.35      2.78 o 
   0   8   2      136.86      131.71      0.88 o 
   1   8   2      272.61      284.32      1.61 o 
   2   8   2       75.11       72.73      0.62 o 
   3   8   2      285.82      297.53      1.68 o 
   4   8   2      159.92      153.67      1.20 o 
   5   8   2       35.96       34.48      0.57 o 
   6   8   2       42.77       42.74      0.72 o 
   7   8   2      616.28      640.14      4.79 o 
   8   8   2        4.53        3.36      0.47 o 
  -8   9   2       56.46       55.32      1.30 o 
  -7   9   2      139.89      145.27      2.13 o 
  -6   9   2      113.69      119.25      1.40 o 
  -5   9   2      218.42      220.63      1.93 o 
  -4   9   2      290.53      293.82      2.22 o 
  -3   9   2      422.79      421.74      2.60 o 
  -2   9   2      627.78      599.36      3.81 o 
  -1   9   2      450.15      426.88      2.48 o 
   0   9   2      410.81      396.73      2.18 o 
   1   9   2       94.83       85.47      0.72 o 
   2   9   2      247.56      249.74      1.56 o 
   3   9   2      148.38      147.23      1.02 o 
   4   9   2      260.39      246.27      1.71 o 
   5   9   2       61.50       60.22      0.89 o 
   6   9   2       24.81       24.97      0.60 o 
   7   9   2       45.60       43.85      0.88 o 
   8   9   2        2.39        1.49      0.55 o 
  -8  10   2       15.02       16.22      0.79 o 
  -7  10   2       25.95       26.06      0.81 o 
  -6  10   2      117.14      115.09      1.48 o 
  -5  10   2       29.02       30.21      0.63 o 
  -4  10   2       33.84       35.21      1.17 o 
  -3  10   2      114.17      107.22      1.08 o 
  -2  10   2       38.55       36.10      0.56 o 
  -1  10   2        5.16        4.94      0.26 o 
   0  10   2       10.31       18.65      0.35 o 
   1  10   2       72.53       67.76      0.65 o 
   2  10   2       94.78       98.18      0.88 o 
   3  10   2       67.82       75.80      0.82 o 
   4  10   2      813.54      805.76      5.08 o 
   5  10   2      300.45      301.05      2.57 o 
   6  10   2      143.50      144.01      1.59 o 
   7  10   2      201.03      205.78      2.18 o 
   8  10   2        3.29        2.22      0.68 o 
  -7  11   2        4.57        4.19      0.54 o 
  -6  11   2       21.67       20.29      0.65 o 
  -5  11   2        8.53        8.32      0.44 o 
  -4  11   2       63.52       61.48      0.97 o 
  -3  11   2       16.93       14.04      0.46 o 
  -2  11   2      177.36      177.24      1.50 o 
  -1  11   2      148.91      142.51      1.32 o 
   0  11   2       24.81       23.54      0.47 o 
   1  11   2      160.82      155.91      1.29 o 
   2  11   2       18.32       16.07      0.45 o 
   3  11   2        0.86        0.51      0.19 o 
   4  11   2       42.61       43.91      0.86 o 
   5  11   2       33.03       34.97      0.78 o 
   6  11   2      146.66      146.11      1.89 o 
   7  11   2        2.12        2.54      0.48 o 
  -7  12   2       41.01       42.25      1.26 o 
  -6  12   2        1.65        1.97      0.41 o 
  -5  12   2        9.80       10.03      0.50 o 
  -4  12   2        2.01        1.92      0.30 o 
  -3  12   2        5.85        4.79      0.38 o 
  -2  12   2        3.53        3.46      0.31 o 
  -1  12   2        7.51        8.30      0.39 o 
   0  12   2        1.12        1.80      0.25 o 
   1  12   2       12.52       12.22      0.42 o 
   2  12   2        4.40        3.85      0.33 o 
   3  12   2        1.12        1.10      0.24 o 
   4  12   2       29.28       30.22      0.68 o 
   5  12   2      139.71      146.61      1.87 o 
   6  12   2       40.32       41.80      0.97 o 
   7  12   2       34.83       37.57      1.53 o 
  -7  13   2      144.69      142.00      3.31 o 
  -6  13   2       62.94       66.72      1.45 o 
  -5  13   2       40.03       40.08      0.98 o 
  -4  13   2      120.79      116.32      1.58 o 
  -3  13   2      172.72      177.70      2.02 o 
  -2  13   2      164.54      164.51      1.86 o 
  -1  13   2      358.99      355.08      3.30 o 
   0  13   2       90.50       89.78      1.28 o 
   1  13   2       45.07       49.49      0.99 o 
   2  13   2       71.49       71.07      1.14 o 
   3  13   2        7.26        7.63      0.67 o 
   4  13   2       30.98       29.68      0.78 o 
   5  13   2      264.93      267.29      3.08 o 
   6  13   2        6.72        7.62      0.64 o 
  -6  14   2       13.90       13.81      0.99 o 
  -5  14   2       17.52       17.32      0.83 o 
  -4  14   2       18.13       18.20      0.67 o 
  -3  14   2       85.24       83.24      1.42 o 
  -2  14   2       11.54       12.01      0.55 o 
  -1  14   2       10.42       10.26      0.54 o 
   0  14   2       99.34       97.91      1.48 o 
   1  14   2       94.17       94.35      1.46 o 
   2  14   2        9.43       11.70      0.54 o 
   3  14   2       89.11       89.50      1.46 o 
   4  14   2       46.93       47.60      1.98 o 
   5  14   2      200.64      201.77      3.30 o 
   6  14   2       74.64       75.19      2.56 o 
  -5  15   2        1.28        1.53      0.47 o 
  -4  15   2       62.86       60.68      1.30 o 
  -3  15   2       25.36       22.74      0.78 o 
  -2  15   2       96.29       99.28      1.46 o 
  -1  15   2      213.02      207.94      2.48 o 
   0  15   2       68.84       66.38      1.24 o 
   1  15   2       58.37       60.92      1.19 o 
   2  15   2      175.30      177.03      2.26 o 
   3  15   2       32.95       30.38      0.87 o 
   4  15   2       87.44       87.58      1.92 o 
   5  15   2        1.05        0.58      0.74 o 
  -4  16   2        7.22        7.64      1.67 o 
  -3  16   2       36.10       34.00      1.69 o 
  -2  16   2        0.18        0.73      0.45 o 
  -1  16   2        1.75        2.89      0.47 o 
   0  16   2      125.05      121.68      1.95 o 
   1  16   2       16.37       16.06      0.71 o 
   2  16   2        0.60        0.92      0.40 o 
   3  16   2       10.31       11.02      0.71 o 
   4  16   2       46.72       45.99      2.01 o 
  -3  17   2       14.87       17.32      3.15 o 
  -2  17   2        1.05        0.64      0.49 o 
  -1  17   2        6.14        7.10      0.64 o 
   0  17   2        1.94        3.08      0.53 o 
   1  17   2       37.84       40.35      1.16 o 
   2  17   2       24.17       25.56      1.29 o 
   3  17   2       44.85       46.96      1.73 o 
  -2  18   2        8.56        7.32      1.08 o 
  -1  18   2       22.61       22.46      1.26 o 
   0  18   2        4.55        4.31      0.92 o 
   1  18   2      101.99      105.80      2.58 o 
   2  18   2        8.95        9.35      1.30 o 
  -9   1   3       62.10       60.64      1.14 o 
  -8   1   3       89.45       89.11      0.97 o 
  -7   1   3      114.03      115.26      1.10 o 
  -6   1   3      613.12      599.76      3.21 o 
  -5   1   3      289.35      291.41      1.75 o 
  -4   1   3      571.19      578.11      3.14 o 
  -3   1   3      238.68      247.80      1.45 o 
  -2   1   3       70.03       84.28      1.20 o 
  -1   1   3        2.66        5.52      0.16 o 
   0   1   3        0.32       -0.10      0.05 o 
   1   1   3       64.97       70.47      0.61 o 
   2   1   3      680.86      778.63      4.50 o 
   3   1   3      333.50      363.30      2.08 o 
   4   1   3       93.59       99.14      0.75 o 
   5   1   3       91.96       89.23      0.74 o 
   6   1   3       52.48       50.89      0.59 o 
   7   1   3       12.65       12.19      0.40 o 
   8   1   3       47.78       49.74      0.85 o 
   9   1   3       20.58       20.70      0.97 o 
  -9   2   3        1.75        1.05      0.41 o 
  -8   2   3       12.41       12.08      0.43 o 
  -7   2   3       36.65       42.34      0.65 o 
  -6   2   3       27.32       26.36      0.43 o 
  -5   2   3       48.54       43.86      0.49 o 
  -4   2   3      691.32      705.40      3.64 o 
  -3   2   3     1165.09     1261.11      6.10 o 
  -2   2   3     1525.15     1669.36      8.55 o 
  -1   2   3     2700.43     2754.99     14.82 o 
   0   2   3      684.69      626.29      3.91 o 
   1   2   3     1589.84     1575.65      9.07 o 
   2   2   3      534.71      516.25      2.80 o 
   3   2   3     2139.40     2206.85     10.74 o 
   4   2   3      179.89      165.34      1.01 o 
   5   2   3      274.11      280.29      1.69 o 
   6   2   3      247.61      241.09      1.58 o 
   7   2   3        1.69        2.57      0.28 o 
   8   2   3       88.50       88.33      1.35 o 
   9   2   3       10.85       10.58      0.77 o 
  -9   3   3      160.55      155.76      1.97 o 
  -8   3   3       40.39       39.48      0.74 o 
  -7   3   3       22.74       24.06      0.53 o 
  -6   3   3      630.54      621.79      3.67 o 
  -5   3   3      367.85      357.90      2.04 o 
  -4   3   3     1408.31     1394.39      6.88 o 
  -3   3   3      109.50       90.49      0.62 o 
  -2   3   3      479.63      452.11      2.27 o 
  -1   3   3      104.51      152.41      0.99 o 
   0   3   3      134.57      140.21      0.93 o 
   1   3   3       53.32       67.69      0.49 o 
   2   3   3       37.24       36.04      0.63 o 
   3   3   3       36.05       31.46      0.34 o 
   4   3   3      261.49      243.67      1.38 o 
   5   3   3      285.18      299.96      1.80 o 
   6   3   3      107.39      113.60      0.94 o 
   7   3   3       56.71       56.74      0.80 o 
   8   3   3      188.03      187.30      2.17 o 
   9   3   3       48.35       46.83      1.37 o 
  -9   4   3       29.16       30.45      0.90 o 
  -8   4   3       19.19       18.60      0.60 o 
  -7   4   3      111.12      114.47      1.21 o 
  -6   4   3       97.37       90.08      0.92 o 
  -5   4   3        1.23        1.09      0.15 o 
  -4   4   3      231.48      204.46      1.21 o 
  -3   4   3      538.25      525.29      2.67 o 
  -2   4   3       51.71       53.75      0.46 o 
  -1   4   3      439.89      434.32      2.49 o 
   0   4   3       18.51       28.79      0.30 o 
   1   4   3      669.71      707.11      3.58 o 
   2   4   3      186.09      203.54      1.15 o 
   3   4   3      383.08      378.54      1.91 o 
   4   4   3       38.94       38.95      0.41 o 
   5   4   3        8.92        7.48      0.23 o 
   6   4   3        6.61        5.89      0.24 o 
   7   4   3       23.88       23.70      0.53 o 
   8   4   3      133.51      135.34      1.76 o 
   9   4   3       68.47       69.36      2.36 o 
  -9   5   3        3.24        2.94      0.46 o 
  -8   5   3       54.91       54.40      0.89 o 
  -7   5   3       44.79       42.27      0.70 o 
  -6   5   3       48.83       44.37      0.66 o 
  -5   5   3      137.34      138.66      1.12 o 
  -4   5   3       60.48       63.25      0.57 o 
  -3   5   3      474.79      444.59      2.40 o 
  -2   5   3        6.99       11.32      0.44 o 
  -1   5   3      405.58      447.94      2.63 o 
   0   5   3      294.39      318.74      1.81 o 
   1   5   3      146.70      183.50      1.11 o 
   2   5   3      171.39      203.36      1.14 o 
   3   5   3       48.72       49.07      0.79 o 
   4   5   3      102.11       95.47      0.73 o 
   5   5   3       51.05       61.73      0.60 o 
   6   5   3       14.30       18.19      0.38 o 
   7   5   3       25.31       27.98      0.58 o 
   8   5   3       49.06       50.33      1.22 o 
   9   5   3        5.25        4.34      0.72 o 
  -9   6   3        8.28        7.71      0.62 o 
  -8   6   3      388.07      393.37      3.39 o 
  -7   6   3       46.72       46.65      0.74 o 
  -6   6   3       10.15       12.60      0.47 o 
  -5   6   3      136.30      131.78      1.07 o 
  -4   6   3      238.08      235.60      1.48 o 
  -3   6   3      180.54      173.06      1.17 o 
  -2   6   3     1146.29     1180.84      7.12 o 
  -1   6   3      579.52      580.69      3.26 o 
   0   6   3     2290.03     2411.57     11.45 o 
   1   6   3      534.00      530.75      2.67 o 
   2   6   3      409.65      369.76      1.92 o 
   3   6   3       25.19       24.68      0.34 o 
   4   6   3       11.28       10.40      0.27 o 
   5   6   3        9.50        7.89      0.25 o 
   6   6   3      120.82      120.92      1.12 o 
   7   6   3       16.25       16.93      0.49 o 
   8   6   3       87.06       87.91      1.81 o 
   9   6   3       38.45       36.90      1.19 o 
  -8   7   3      156.34      161.61      1.87 o 
  -7   7   3       81.42       84.47      1.04 o 
  -6   7   3      189.31      188.10      1.73 o 
  -5   7   3      757.92      795.28      4.29 o 
  -4   7   3       97.48      100.16      0.83 o 
  -3   7   3     1004.08      944.27      5.34 o 
  -2   7   3      112.29      112.22      0.95 o 
  -1   7   3       58.05       49.15      0.51 o 
   0   7   3        0.64        0.34      0.08 o 
   1   7   3        3.02        3.58      0.22 o 
   2   7   3       57.51       52.23      0.49 o 
   3   7   3       50.13       41.00      0.98 o 
   4   7   3        7.65        9.30      0.26 o 
   5   7   3      464.26      468.85      2.78 o 
   6   7   3       69.37       66.74      0.85 o 
   7   7   3      198.95      205.09      2.03 o 
   8   7   3      218.38      224.94      2.87 o 
  -8   8   3       11.05       10.70      0.62 o 
  -7   8   3       23.53       24.14      0.62 o 
  -6   8   3        4.32        5.88      0.39 o 
  -5   8   3       27.72       28.61      0.52 o 
  -4   8   3      120.81      122.83      1.07 o 
  -3   8   3      177.50      169.70      1.25 o 
  -2   8   3      376.16      339.35      2.11 o 
  -1   8   3      178.88      171.17      1.18 o 
   0   8   3      464.65      446.57      2.54 o 
   1   8   3      129.29      130.21      0.94 o 
   2   8   3      570.49      520.22      2.80 o 
   3   8   3      274.91      287.41      1.73 o 
   4   8   3      237.66      262.03      1.71 o 
   5   8   3      160.31      155.35      1.22 o 
   6   8   3       43.21       42.06      0.72 o 
   7   8   3       44.21       45.74      0.90 o 
   8   8   3        1.59        1.44      0.47 o 
  -8   9   3       13.43       14.52      0.74 o 
  -7   9   3       21.36       21.68      0.77 o 
  -6   9   3        5.96        7.23      0.39 o 
  -5   9   3      126.82      132.27      1.35 o 
  -4   9   3       45.33       47.46      0.62 o 
  -3   9   3        1.79        2.64      0.19 o 
  -2   9   3        0.58        4.42      0.24 o 
  -1   9   3       28.42       28.91      0.41 o 
   0   9   3      155.81      158.70      1.20 o 
   1   9   3        3.19        3.40      0.17 o 
   2   9   3        6.78       11.24      0.32 o 
   3   9   3       15.76       14.31      0.31 o 
   4   9   3       68.14       72.94      0.76 o 
   5   9   3        6.07        6.30      0.32 o 
   6   9   3       40.54       40.50      0.88 o 
   7   9   3       16.15       17.70      0.75 o 
   8   9   3        4.33        4.00      0.58 o 
  -8  10   3       98.43      103.82      1.79 o 
  -7  10   3       11.64       11.65      0.64 o 
  -6  10   3       16.48       16.63      0.57 o 
  -5  10   3        5.96        5.84      0.34 o 
  -4  10   3       11.72        8.79      0.36 o 
  -3  10   3       89.12       89.16      0.93 o 
  -2  10   3       61.19       63.83      0.69 o 
  -1  10   3      340.50      326.36      2.05 o 
   0  10   3      434.28      440.39      2.61 o 
   1  10   3      116.39      108.99      0.93 o 
   2  10   3        2.57        2.75      0.19 o 
   3  10   3       10.74        8.87      0.28 o 
   4  10   3       15.79       17.86      0.44 o 
   5  10   3       15.03       17.83      0.52 o 
   6  10   3      129.95      135.13      1.87 o 
   7  10   3       12.51       12.37      0.67 o 
   8  10   3       35.16       36.34      1.35 o 
  -7  11   3      162.32      171.11      2.58 o 
  -6  11   3      371.02      377.19      3.48 o 
  -5  11   3      106.90      108.47      1.31 o 
  -4  11   3       86.64       96.49      1.23 o 
  -3  11   3      301.98      309.49      2.43 o 
  -2  11   3      111.27      110.97      1.06 o 
  -1  11   3      211.97      205.37      1.53 o 
   0  11   3       24.96       26.88      0.46 o 
   1  11   3       98.70       93.41      0.93 o 
   2  11   3      234.09      237.19      1.67 o 
   3  11   3       79.54       85.00      0.94 o 
   4  11   3       10.19       10.26      0.45 o 
   5  11   3       19.42       20.02      0.56 o 
   6  11   3       21.89       22.05      0.90 o 
   7  11   3       27.21       29.01      1.31 o 
  -7  12   3        8.08        8.95      0.75 o 
  -6  12   3       37.16       37.74      0.98 o 
  -5  12   3       36.84       38.48      0.76 o 
  -4  12   3        5.84        5.53      0.41 o 
  -3  12   3      242.82      241.38      2.15 o 
  -2  12   3       53.54       55.33      0.83 o 
  -1  12   3      312.46      302.43      2.28 o 
   0  12   3      703.39      700.18      4.44 o 
   1  12   3       46.76       43.53      0.68 o 
   2  12   3      333.91      331.69      2.52 o 
   3  12   3      169.25      171.62      1.72 o 
   4  12   3      130.35      131.69      1.91 o 
   5  12   3      292.06      288.21      3.08 o 
   6  12   3      134.32      132.98      2.86 o 
   7  12   3        2.68        2.71      0.60 o 
  -6  13   3        5.01        4.34      0.58 o 
  -5  13   3       16.30       16.86      0.67 o 
  -4  13   3        4.04        4.76      0.37 o 
  -3  13   3       84.05       83.40      1.16 o 
  -2  13   3        3.53        3.13      0.33 o 
  -1  13   3       82.67       82.86      1.11 o 
   0  13   3        9.77        9.94      0.47 o 
   1  13   3        3.37        3.26      0.33 o 
   2  13   3        3.64        4.85      0.39 o 
   3  13   3        5.90        5.91      0.37 o 
   4  13   3        5.11        4.96      0.45 o 
   5  13   3        1.15        1.05      0.39 o 
   6  13   3       71.50       73.79      1.52 o 
  -6  14   3       10.09       10.68      0.76 o 
  -5  14   3       54.38       51.95      1.23 o 
  -4  14   3       27.46       26.34      0.83 o 
  -3  14   3        4.34        4.75      0.38 o 
  -2  14   3       44.24       44.09      1.04 o 
  -1  14   3       27.01       27.82      0.71 o 
   0  14   3       47.83       45.36      0.94 o 
   1  14   3       30.70       33.05      0.81 o 
   2  14   3       48.67       48.47      0.98 o 
   3  14   3       10.76       10.65      0.63 o 
   4  14   3        7.62        7.26      0.58 o 
   5  14   3        2.24        1.65      0.50 o 
   6  14   3        3.52        3.36      0.70 o 
  -5  15   3       69.43       70.28      1.57 o 
  -4  15   3       68.49       67.35      1.52 o 
  -3  15   3       16.36       16.07      0.71 o 
  -2  15   3      150.76      152.69      2.66 o 
  -1  15   3       25.14       22.73      0.89 o 
   0  15   3        8.40        7.80      0.62 o 
   1  15   3       11.01        9.87      0.69 o 
   2  15   3      132.34      134.24      2.21 o 
   3  15   3        0.79        1.48      0.40 o 
   4  15   3       10.70       11.35      0.74 o 
   5  15   3       21.40       21.85      1.82 o 
  -4  16   3       43.77       44.19      1.37 o 
  -3  16   3       38.13       37.49      1.80 o 
  -2  16   3       31.39       33.95      1.89 o 
  -1  16   3      284.71      288.70      4.03 o 
   0  16   3      121.79      122.83      2.13 o 
   1  16   3      212.49      213.81      3.00 o 
   2  16   3       57.97       56.20      1.54 o 
   3  16   3       19.76       19.71      1.06 o 
   4  16   3       17.93       19.74      1.23 o 
  -3  17   3       10.72       10.56      1.01 o 
  -2  17   3      163.39      165.22      3.31 o 
  -1  17   3        1.98        1.47      0.54 o 
   0  17   3       52.20       51.69      1.51 o 
   1  17   3        3.66        3.47      0.64 o 
   2  17   3       27.74       28.24      1.46 o 
   3  17   3       58.54       55.74      1.60 o 
  -1  18   3       27.63       27.29      1.19 o 
   0  18   3        0.11        0.94      0.57 o 
   1  18   3       35.97       34.45      1.31 o 
  -9   0   4       93.59       96.69      2.07 o 
  -8   0   4      166.97      168.92      2.45 o 
  -7   0   4      364.08      364.65      3.73 o 
  -6   0   4      194.71      204.79      1.90 o 
  -5   0   4     1017.31      977.95      8.13 o 
  -4   0   4      141.98      156.71      1.71 o 
  -3   0   4     1209.25     1263.37      9.13 o 
  -2   0   4     4631.52     4922.30     32.00 o 
  -1   0   4       57.11       50.32      0.84 o 
   0   0   4     4166.42     4311.47     48.06 o 
   1   0   4      129.71      131.30      1.51 o 
   2   0   4     1762.07     1951.69     13.55 o 
   3   0   4      170.59      201.95      2.13 o 
   4   0   4      397.50      430.10      3.45 o 
   5   0   4      261.70      243.69      2.46 o 
   6   0   4      202.64      211.33      2.46 o 
   7   0   4       15.87       12.46      0.72 o 
   8   0   4      265.25      261.81      4.41 o 
   9   0   4       24.51       24.71      1.63 o 
  -9   1   4       12.13       10.67      0.59 o 
  -8   1   4       54.03       51.47      0.88 o 
  -7   1   4       76.96       75.48      0.92 o 
  -6   1   4        2.13        2.73      0.19 o 
  -5   1   4      784.90      777.25      4.57 o 
  -4   1   4       92.69      100.98      0.90 o 
  -3   1   4      143.71      169.35      1.75 o 
  -2   1   4      807.50      886.10      4.28 o 
  -1   1   4      240.07      255.11      1.51 o 
   0   1   4     1666.58     1817.01     13.06 o 
   1   1   4       63.82       50.04      0.47 o 
   2   1   4     1152.99     1205.01      6.33 o 
   3   1   4     1178.11     1201.94      6.12 o 
   4   1   4      471.78      479.30      2.77 o 
   5   1   4      757.06      724.33      4.09 o 
   6   1   4       21.61       20.00      0.44 o 
   7   1   4      116.45      119.74      1.28 o 
   8   1   4        8.16        6.67      0.56 o 
   9   1   4       64.14       67.37      2.33 o 
  -9   2   4        3.36        2.72      0.42 o 
  -8   2   4       29.19       31.07      0.67 o 
  -7   2   4      118.85      116.78      1.25 o 
  -6   2   4       93.87       92.27      0.87 o 
  -5   2   4      369.82      341.63      2.21 o 
  -4   2   4      166.08      150.19      1.21 o 
  -3   2   4       78.98       74.35      0.62 o 
  -2   2   4      511.81      541.06      2.62 o 
  -1   2   4      321.88      353.45      2.05 o 
   0   2   4        0.78        0.27      0.05 o 
   1   2   4       14.40       25.63      0.46 o 
   2   2   4      639.32      708.60      3.77 o 
   3   2   4      188.57      203.76      1.26 o 
   4   2   4      104.09       94.58      0.79 o 
   5   2   4      272.50      267.76      1.82 o 
   6   2   4       27.80       25.22      0.50 o 
   7   2   4       38.63       39.46      0.67 o 
   8   2   4        3.41        2.45      0.44 o 
   9   2   4       57.80       57.02      1.65 o 
  -9   3   4       21.57       21.42      0.74 o 
  -8   3   4        0.16        0.10      0.26 o 
  -7   3   4      279.19      267.92      2.20 o 
  -6   3   4       95.13       98.48      0.93 o 
  -5   3   4        5.09        5.73      0.27 o 
  -4   3   4      358.33      364.64      2.31 o 
  -3   3   4      564.49      586.76      3.13 o 
  -2   3   4       93.66      111.90      0.70 o 
  -1   3   4      269.24      285.47      1.48 o 
   0   3   4      315.57      335.95      2.11 o 
   1   3   4      574.43      663.96      3.42 o 
   2   3   4      455.13      452.29      2.32 o 
   3   3   4      429.11      449.32      2.47 o 
   4   3   4      368.25      381.88      2.27 o 
   5   3   4       50.91       55.86      0.66 o 
   6   3   4      114.75      115.52      1.14 o 
   7   3   4       38.47       37.67      0.73 o 
   8   3   4        2.75        2.44      0.45 o 
   9   3   4       36.91       36.54      1.43 o 
  -9   4   4        1.93        1.74      0.38 o 
  -8   4   4      170.78      176.47      1.83 o 
  -7   4   4        2.10        4.04      0.89 o 
  -6   4   4      227.18      222.65      1.71 o 
  -5   4   4      454.27      432.09      2.93 o 
  -4   4   4      259.03      264.53      1.80 o 
  -3   4   4     1724.35     1774.41      9.23 o 
  -2   4   4      939.19      961.34      5.00 o 
  -1   4   4      819.56      909.59      4.56 o 
   0   4   4     1152.87     1269.24      6.28 o 
   1   4   4      530.06      544.77      2.57 o 
   2   4   4      130.88      136.74      1.08 o 
   3   4   4      127.15      128.94      1.89 o 
   4   4   4      183.93      178.35      1.27 o 
   5   4   4       36.48       35.65      0.53 o 
   6   4   4      168.01      175.30      1.50 o 
   7   4   4       43.33       41.04      0.81 o 
   8   4   4        8.41        7.11      0.54 o 
   9   4   4       39.63       40.19      1.42 o 
  -9   5   4       34.72       37.41      0.93 o 
  -8   5   4       13.72       13.22      0.53 o 
  -7   5   4       46.41       41.77      0.81 o 
  -6   5   4       24.02       24.34      1.04 o 
  -5   5   4       15.78       16.30      0.71 o 
  -4   5   4      354.20      361.88      2.25 o 
  -3   5   4       53.17       47.44      1.20 o 
  -2   5   4       76.38       88.48      0.69 o 
  -1   5   4       53.07       46.98      0.48 o 
   0   5   4     1284.58     1292.92      6.13 o 
   1   5   4      591.82      605.42      2.99 o 
   2   5   4      297.72      251.37      1.49 o 
   3   5   4     1126.58     1076.07      5.40 o 
   4   5   4      690.14      696.76      3.88 o 
   5   5   4      247.24      244.36      1.69 o 
   6   5   4      522.18      541.67      3.38 o 
   7   5   4      108.13      102.04      1.39 o 
   8   5   4       18.20       19.15      0.76 o 
   9   5   4      104.29      107.16      2.33 o 
  -9   6   4       44.22       43.62      1.01 o 
  -8   6   4       15.52       16.16      0.64 o 
  -7   6   4       13.78       12.79      0.51 o 
  -6   6   4       39.60       39.69      0.65 o 
  -5   6   4      232.42      215.41      1.76 o 
  -4   6   4      227.55      222.30      1.55 o 
  -3   6   4      718.37      658.33      3.89 o 
  -2   6   4      198.16      176.77      1.21 o 
  -1   6   4       25.33       31.11      0.41 o 
   0   6   4      244.80      251.00      1.52 o 
   1   6   4        9.87       17.34      0.48 o 
   2   6   4      301.09      287.22      1.66 o 
   3   6   4       54.00       45.13      0.57 o 
   4   6   4       10.63        9.52      0.29 o 
   5   6   4       56.30       53.03      0.71 o 
   6   6   4       20.06       22.15      0.51 o 
   7   6   4        8.74        9.33      0.53 o 
   8   6   4       11.08       10.54      0.67 o 
   9   6   4        1.98        1.22      0.53 o 
  -8   7   4        0.67        0.32      0.32 o 
  -7   7   4        5.06        5.36      0.40 o 
  -6   7   4       19.10       22.69      0.54 o 
  -5   7   4        1.66        3.59      0.44 o 
  -4   7   4       22.95       21.30      0.43 o 
  -3   7   4        6.58       10.47      0.42 o 
  -2   7   4      862.62      847.91      5.24 o 
  -1   7   4      166.90      183.07      1.37 o 
   0   7   4       41.14       43.21      0.47 o 
   1   7   4      185.96      184.86      1.28 o 
   2   7   4      278.53      277.01      1.79 o 
   3   7   4      118.06      123.79      1.01 o 
   4   7   4        6.03        6.75      0.27 o 
   5   7   4       11.04       16.85      0.48 o 
   6   7   4       12.95       15.46      0.48 o 
   7   7   4       32.67       33.96      0.93 o 
   8   7   4        3.04        4.20      0.55 o 
  -8   8   4       33.42       31.73      0.90 o 
  -7   8   4        1.58        1.18      0.34 o 
  -6   8   4      130.19      127.11      1.58 o 
  -5   8   4      300.72      288.65      2.26 o 
  -4   8   4      284.85      271.52      2.05 o 
  -3   8   4       79.54       77.62      0.96 o 
  -2   8   4      516.25      500.54      3.54 o 
  -1   8   4      697.52      724.20      4.70 o 
   0   8   4      157.19      151.89      1.27 o 
   1   8   4      806.56      824.56      4.63 o 
   2   8   4      177.30      175.85      1.29 o 
   3   8   4       12.69       16.84      0.36 o 
   4   8   4      109.50      112.40      1.09 o 
   5   8   4       44.80       46.56      0.69 o 
   6   8   4       77.36       74.34      0.99 o 
   7   8   4        1.63        2.35      0.49 o 
   8   8   4       17.89       19.62      0.92 o 
  -8   9   4       48.87       50.01      1.12 o 
  -7   9   4      125.22      126.82      1.81 o 
  -6   9   4       23.97       24.13      0.73 o 
  -5   9   4        2.93        3.72      0.30 o 
  -4   9   4      106.98      110.90      1.16 o 
  -3   9   4      225.28      203.73      1.80 o 
  -2   9   4      249.59      249.50      2.07 o 
  -1   9   4      574.05      558.10      3.81 o 
   0   9   4      160.03      151.63      1.32 o 
   1   9   4      727.26      722.84      4.55 o 
   2   9   4      900.30      882.89      5.11 o 
   3   9   4      254.64      247.10      1.74 o 
   4   9   4      468.11      471.19      3.09 o 
   5   9   4       46.70       47.17      0.72 o 
   6   9   4      231.22      237.21      2.65 o 
   7   9   4       38.36       37.62      1.03 o 
   8   9   4       36.12       35.03      1.17 o 
  -7  10   4       27.27       28.76      0.92 o 
  -6  10   4      123.44      124.02      1.73 o 
  -5  10   4       26.62       24.23      0.66 o 
  -4  10   4      218.37      224.09      1.81 o 
  -3  10   4       24.99       21.86      0.55 o 
  -2  10   4      467.29      451.90      3.25 o 
  -1  10   4      579.82      568.20      3.91 o 
   0  10   4        3.85       10.25      0.51 o 
   1  10   4      931.94      880.41      5.62 o 
   2  10   4       83.99       84.99      0.90 o 
   3  10   4      105.21      103.31      1.00 o 
   4  10   4       46.86       44.90      0.68 o 
   5  10   4        2.74        2.35      0.28 o 
   6  10   4        5.04        4.21      0.55 o 
   7  10   4        9.85       11.21      0.68 o 
  -7  11   4        0.41        0.66      0.39 o 
  -6  11   4       35.01       36.71      0.94 o 
  -5  11   4       18.14       19.25      0.68 o 
  -4  11   4        2.43        3.28      0.28 o 
  -3  11   4      170.86      177.60      1.78 o 
  -2  11   4        2.06        3.39      0.29 o 
  -1  11   4      164.06      167.91      1.54 o 
   0  11   4        6.11        5.93      0.31 o 
   1  11   4       26.48       29.92      0.67 o 
   2  11   4       21.20       22.81      0.50 o 
   3  11   4       13.88       16.95      0.58 o 
   4  11   4       58.42       65.01      0.94 o 
   5  11   4        2.64        2.58      0.36 o 
   6  11   4       39.42       40.35      1.05 o 
   7  11   4        1.29        0.99      0.45 o 
  -7  12   4        0.68        0.91      0.46 o 
  -6  12   4       18.66       19.74      0.87 o 
  -5  12   4       36.86       39.19      0.95 o 
  -4  12   4       47.70       48.42      1.19 o 
  -3  12   4       83.57       84.47      1.15 o 
  -2  12   4       95.09       90.77      1.18 o 
  -1  12   4       20.03       21.30      0.54 o 
   0  12   4      471.52      459.68      3.58 o 
   1  12   4       47.50       49.33      0.80 o 
   2  12   4       49.19       46.90      0.73 o 
   3  12   4       57.66       59.74      0.94 o 
   4  12   4        9.47        8.96      0.50 o 
   5  12   4        1.66        2.80      0.38 o 
   6  12   4       13.02       12.94      0.72 o 
   7  12   4        4.93        4.15      0.58 o 
  -6  13   4       22.23       22.44      0.93 o 
  -5  13   4       24.22       27.09      0.84 o 
  -4  13   4        3.06        4.01      0.40 o 
  -3  13   4       15.80       14.92      1.05 o 
  -2  13   4       50.04       50.95      0.94 o 
  -1  13   4       16.06       14.34      0.48 o 
   0  13   4      375.85      367.51      3.11 o 
   1  13   4      272.58      277.53      2.45 o 
   2  13   4      183.67      184.33      1.96 o 
   3  13   4      376.66      372.60      3.43 o 
   4  13   4       22.63       22.38      0.75 o 
   5  13   4       18.92       23.37      0.84 o 
   6  13   4       17.28       18.06      0.91 o 
  -6  14   4      101.20      100.51      1.92 o 
  -5  14   4      145.04      146.82      2.14 o 
  -4  14   4       49.97       51.69      1.05 o 
  -3  14   4       58.55       59.76      1.30 o 
  -2  14   4      186.00      197.69      2.70 o 
  -1  14   4      152.85      152.72      2.05 o 
   0  14   4      280.77      277.44      3.16 o 
   1  14   4       78.46       78.73      1.88 o 
   2  14   4       11.75       13.47      0.74 o 
   3  14   4        3.02        3.37      0.41 o 
   4  14   4        4.78        4.92      0.53 o 
   5  14   4        5.97        6.40      0.56 o 
   6  14   4        4.37        3.87      0.90 o 
  -5  15   4       55.20       55.41      1.29 o 
  -4  15   4        1.81        1.25      0.41 o 
  -3  15   4        3.00        2.45      0.42 o 
  -2  15   4        6.83        6.04      0.59 o 
  -1  15   4       18.43       17.45      0.78 o 
   0  15   4       72.27       74.19      1.56 o 
   1  15   4       88.02       87.31      1.72 o 
   2  15   4        0.58        1.54      0.45 o 
   3  15   4       70.35       72.18      1.74 o 
   4  15   4        0.14        0.62      0.40 o 
   5  15   4       30.53       29.33      1.20 o 
  -4  16   4       18.89       17.87      0.89 o 
  -3  16   4        5.52        6.71      0.60 o 
  -2  16   4       14.96       15.17      1.05 o 
  -1  16   4        0.56        0.58      0.44 o 
   0  16   4        2.02        2.53      0.49 o 
   1  16   4        2.09        2.42      0.58 o 
   2  16   4        5.82        6.66      0.71 o 
   3  16   4        5.76        5.84      0.70 o 
   4  16   4        0.91        1.20      0.52 o 
  -3  17   4       17.99       18.49      1.04 o 
  -2  17   4        5.51        6.65      1.21 o 
  -1  17   4        0.76        2.61      0.69 o 
   0  17   4       54.74       56.62      1.75 o 
   1  17   4        5.72        7.07      0.74 o 
   2  17   4       40.71       42.21      1.41 o 
   3  17   4       42.34       44.09      1.76 o 
   0  18   4       32.27       33.96      1.38 o 
  -9   1   5        0.91        0.75      0.40 o 
  -8   1   5        0.24        0.09      0.26 o 
  -7   1   5       32.71       36.11      0.67 o 
  -6   1   5       28.75       26.49      0.55 o 
  -5   1   5       29.21       31.58      0.50 o 
  -4   1   5      205.15      203.52      1.46 o 
  -3   1   5      330.11      323.91      1.78 o 
  -2   1   5     1244.29     1234.17      5.82 o 
  -1   1   5     1405.44     1513.75     11.33 o 
   0   1   5        8.95       10.10      0.24 o 
   1   1   5      772.41      801.26      6.13 o 
   2   1   5      209.81      212.59      1.27 o 
   3   1   5      409.53      425.38      2.33 o 
   4   1   5      399.72      383.49      2.32 o 
   5   1   5        3.72        5.30      0.24 o 
   6   1   5        2.01        1.39      0.21 o 
   7   1   5      100.91      100.22      1.18 o 
   8   1   5        3.80        2.81      0.47 o 
   9   1   5       14.94       14.40      1.21 o 
  -9   2   5      348.95      360.44      3.39 o 
  -8   2   5      152.11      155.80      1.66 o 
  -7   2   5       77.34       79.82      1.02 o 
  -6   2   5      268.49      258.01      2.15 o 
  -5   2   5      127.64      131.44      1.18 o 
  -4   2   5      443.55      407.83      2.67 o 
  -3   2   5      131.46      153.10      1.02 o 
  -2   2   5        4.47        8.61      0.34 o 
  -1   2   5     1121.78     1255.87      7.37 o 
   0   2   5      272.31      279.93      2.24 o 
   1   2   5       85.71      149.74      2.40 o 
   2   2   5      106.65       98.29      0.65 o 
   3   2   5       74.11       62.44      0.53 o 
   4   2   5      805.18      784.14      4.31 o 
   5   2   5      460.75      447.12      2.75 o 
   6   2   5      572.77      545.10      3.49 o 
   7   2   5      341.13      348.64      2.67 o 
   8   2   5       69.16       66.18      1.39 o 
   9   2   5       96.33       89.16      2.07 o 
  -9   3   5        2.90        2.17      0.40 o 
  -8   3   5       81.37       84.54      1.27 o 
  -7   3   5      354.18      354.88      2.74 o 
  -6   3   5       38.71       42.00      0.68 o 
  -5   3   5      199.66      203.66      1.65 o 
  -4   3   5       70.00       75.34      1.55 o 
  -3   3   5      334.74      326.21      1.96 o 
  -2   3   5      346.17      339.80      1.82 o 
  -1   3   5     1976.76     2079.66      9.83 o 
   0   3   5       29.58       20.50      0.26 o 
   1   3   5     1684.89     1707.14      8.57 o 
   2   3   5      617.27      609.84      3.14 o 
   3   3   5      461.28      461.50      2.59 o 
   4   3   5      908.67      830.43      4.56 o 
   5   3   5       18.91       20.51      0.40 o 
   6   3   5      110.73      108.84      1.11 o 
   7   3   5      102.37      100.04      1.13 o 
   8   3   5       13.62       13.75      0.73 o 
   9   3   5       33.87       32.41      1.27 o 
  -9   4   5        3.50        2.84      0.43 o 
  -8   4   5       18.17       18.90      0.60 o 
  -7   4   5       16.88       15.76      0.53 o 
  -6   4   5      153.71      141.49      1.39 o 
  -5   4   5       11.50       11.87      0.38 o 
  -4   4   5      571.95      513.84      3.13 o 
  -3   4   5      210.00      199.97      1.33 o 
  -2   4   5       14.22       18.78      0.25 o 
  -1   4   5       35.16       37.06      0.32 o 
   0   4   5      821.81      898.06      4.41 o 
   1   4   5        7.13        8.52      0.16 o 
   2   4   5      186.18      200.36      1.17 o 
   3   4   5      272.23      237.58      1.55 o 
   4   4   5      534.18      544.36      3.17 o 
   5   4   5       28.75       30.33      0.52 o 
   6   4   5      190.81      183.72      1.57 o 
   7   4   5       28.42       28.84      0.61 o 
   8   4   5       47.72       47.68      1.11 o 
   9   4   5        8.36        7.15      0.76 o 
  -9   5   5       11.97       12.60      0.63 o 
  -8   5   5       41.67       39.75      0.82 o 
  -7   5   5       21.63       22.38      0.67 o 
  -6   5   5        2.37        2.02      0.26 o 
  -5   5   5        3.43        5.43      0.45 o 
  -4   5   5      341.34      348.39      2.29 o 
  -3   5   5      352.04      317.95      2.06 o 
  -2   5   5      304.80      308.55      1.86 o 
  -1   5   5      157.67      170.91      1.06 o 
   0   5   5      385.10      412.36      2.14 o 
   1   5   5      234.36      243.18      1.41 o 
   2   5   5      141.93      142.23      0.98 o 
   3   5   5       70.68       62.14      0.61 o 
   4   5   5       43.41       41.96      0.60 o 
   5   5   5       76.99       76.96      0.84 o 
   6   5   5       57.96       61.91      0.80 o 
   7   5   5       49.05       50.53      0.77 o 
   8   5   5       46.23       42.01      1.05 o 
   9   5   5        3.42        2.66      0.67 o 
  -8   6   5       14.15       12.56      0.57 o 
  -7   6   5      210.86      214.53      2.29 o 
  -6   6   5      118.29      115.20      1.39 o 
  -5   6   5      202.62      189.95      1.83 o 
  -4   6   5      245.87      241.57      1.71 o 
  -3   6   5      148.50      138.09      1.45 o 
  -2   6   5        2.15        6.19      0.26 o 
  -1   6   5       61.57       73.25      0.67 o 
   0   6   5       18.44       43.47      0.52 o 
   1   6   5      311.07      297.43      1.83 o 
   2   6   5       39.14       41.86      0.48 o 
   3   6   5     1076.13     1024.72      5.47 o 
   4   6   5       45.17       44.81      0.59 o 
   5   6   5      611.27      609.83      3.84 o 
   6   6   5      156.33      156.34      1.46 o 
   7   6   5      112.58      112.02      1.45 o 
   8   6   5      109.85      109.08      2.83 o 
  -8   7   5        1.51        1.05      0.35 o 
  -7   7   5      292.53      295.95      3.13 o 
  -6   7   5       97.56      101.74      1.41 o 
  -5   7   5      112.09      111.29      1.39 o 
  -4   7   5      651.28      620.92      4.05 o 
  -3   7   5       40.40       40.09      0.83 o 
  -2   7   5      732.02      667.30      4.26 o 
  -1   7   5      290.48      270.31      1.92 o 
   0   7   5      663.09      662.70      4.11 o 
   1   7   5      749.07      733.47      4.33 o 
   2   7   5      976.08      915.49      5.12 o 
   3   7   5      337.64      317.10      2.03 o 
   4   7   5      197.72      193.62      1.62 o 
   5   7   5      269.55      279.86      2.19 o 
   6   7   5       17.93       19.61      0.53 o 
   7   7   5       90.59       87.41      1.50 o 
   8   7   5       29.61       27.33      1.16 o 
  -8   8   5       32.03       32.17      0.90 o 
  -7   8   5      129.15      130.67      1.70 o 
  -6   8   5        3.38        3.34      0.38 o 
  -5   8   5       58.24       59.04      1.00 o 
  -4   8   5       17.26       15.82      0.45 o 
  -3   8   5       58.08       54.68      0.77 o 
  -2   8   5       14.23        9.74      0.32 o 
  -1   8   5        6.99       11.42      0.44 o 
   0   8   5        4.13        7.79      0.32 o 
   1   8   5      127.95      138.89      1.23 o 
   2   8   5        4.99        1.80      0.17 o 
   3   8   5      219.80      219.55      1.57 o 
   4   8   5       29.22       29.67      0.55 o 
   5   8   5      183.84      187.94      1.69 o 
   6   8   5       82.20       86.11      1.10 o 
   7   8   5       68.37       69.08      1.32 o 
   8   8   5       57.48       58.58      1.46 o 
  -8   9   5        0.40        0.34      0.37 o 
  -7   9   5        8.83        9.19      0.54 o 
  -6   9   5        4.55        4.84      0.48 o 
  -5   9   5       17.84       20.00      0.71 o 
  -4   9   5       42.67       41.39      0.72 o 
  -3   9   5      222.37      220.70      2.00 o 
  -2   9   5      210.28      195.15      1.73 o 
  -1   9   5      169.22      171.58      1.49 o 
   0   9   5        9.76        8.80      0.32 o 
   1   9   5      108.10       98.90      1.02 o 
   2   9   5       24.68       27.77      0.51 o 
   3   9   5       26.69       23.99      0.47 o 
   4   9   5       20.16       19.53      0.48 o 
   5   9   5       35.85       38.08      0.69 o 
   6   9   5       60.76       64.10      1.01 o 
   7   9   5       11.80       11.10      0.67 o 
   8   9   5        2.33        2.19      0.52 o 
  -7  10   5       12.75       13.03      0.70 o 
  -6  10   5      140.10      141.24      2.07 o 
  -5  10   5        6.30        6.73      0.45 o 
  -4  10   5       48.34       44.77      0.77 o 
  -3  10   5       21.24       17.59      0.76 o 
  -2  10   5        6.43        5.49      0.55 o 
  -1  10   5      189.89      171.50      1.72 o 
   0  10   5       42.94       43.17      0.69 o 
   1  10   5       25.46       24.28      0.55 o 
   2  10   5       10.29       10.83      0.38 o 
   3  10   5      171.58      169.44      1.60 o 
   4  10   5      114.39      120.98      1.27 o 
   5  10   5       25.60       23.78      0.60 o 
   6  10   5       54.57       52.87      1.06 o 
   7  10   5       52.34       53.38      1.38 o 
  -7  11   5        0.01        0.30      0.42 o 
  -6  11   5        0.04        0.81      0.38 o 
  -5  11   5      104.99      110.03      1.78 o 
  -4  11   5      294.53      287.60      2.48 o 
  -3  11   5       48.91       45.91      0.88 o 
  -2  11   5      417.93      405.27      3.71 o 
  -1  11   5      155.87      145.68      2.24 o 
   0  11   5      339.83      339.49      2.83 o 
   1  11   5      633.23      611.37      4.56 o 
   2  11   5      221.90      221.24      2.03 o 
   3  11   5      176.08      180.23      1.72 o 
   4  11   5       36.42       35.31      0.70 o 
   5  11   5       22.07       21.93      0.67 o 
   6  11   5        0.38        0.30      0.32 o 
   7  11   5        0.03        0.65      0.43 o 
  -6  12   5       83.16       87.23      1.70 o 
  -5  12   5       11.60       12.15      0.88 o 
  -4  12   5        8.70        8.90      0.60 o 
  -3  12   5       21.69       23.14      0.91 o 
  -2  12   5        0.77        0.93      0.28 o 
  -1  12   5       45.71       45.17      0.91 o 
   0  12   5      173.55      169.80      1.78 o 
   1  12   5      206.09      208.94      2.06 o 
   2  12   5        0.05        0.23      0.22 o 
   3  12   5      216.92      216.12      1.99 o 
   4  12   5      124.32      125.60      1.61 o 
   5  12   5        5.80        5.80      0.49 o 
   6  12   5       64.28       65.52      1.53 o 
  -6  13   5       40.45       39.89      2.40 o 
  -5  13   5       53.30       49.24      1.10 o 
  -4  13   5       61.58       59.93      1.11 o 
  -3  13   5       24.54       24.00      0.74 o 
  -2  13   5      111.97      111.98      1.62 o 
  -1  13   5        1.81        1.49      0.29 o 
   0  13   5      234.71      233.85      2.27 o 
   1  13   5       23.48       24.03      0.68 o 
   2  13   5       55.84       53.51      0.93 o 
   3  13   5       20.20       21.85      0.82 o 
   4  13   5        7.28        8.10      0.54 o 
   5  13   5       50.20       50.92      1.21 o 
   6  13   5        1.64        1.06      0.46 o 
  -5  14   5      106.67      106.49      1.78 o 
  -4  14   5        4.77        4.70      0.45 o 
  -3  14   5       21.85       21.63      0.81 o 
  -2  14   5       10.82       10.41      0.66 o 
  -1  14   5      163.43      159.03      1.92 o 
   0  14   5       14.07       15.12      0.57 o 
   1  14   5      189.47      188.30      1.95 o 
   2  14   5       28.39       29.29      0.79 o 
   3  14   5        2.32        2.11      0.40 o 
   4  14   5       11.07        9.64      0.63 o 
   5  14   5       19.47       21.17      0.89 o 
  -5  15   5        4.13        3.75      0.54 o 
  -4  15   5       29.58       30.67      1.23 o 
  -3  15   5       26.23       26.34      1.01 o 
  -2  15   5        5.47        5.52      0.91 o 
  -1  15   5      287.32      290.11      4.19 o 
   0  15   5        0.91        0.74      0.40 o 
   1  15   5      202.33      203.02      2.88 o 
   2  15   5      117.54      120.59      2.12 o 
   3  15   5        1.88        2.39      0.54 o 
   4  15   5       94.94       93.78      2.08 o 
   5  15   5        2.71        2.82      0.55 o 
  -4  16   5       98.81       98.69      1.75 o 
  -3  16   5        0.48        0.95      0.49 o 
  -2  16   5        8.11        7.41      1.03 o 
  -1  16   5        9.14        9.91      0.93 o 
   0  16   5       23.15       22.37      0.94 o 
   1  16   5        0.60        0.30      0.46 o 
   2  16   5      116.49      117.32      2.33 o 
   3  16   5       11.55       14.64      0.95 o 
   4  16   5      117.17      119.29      2.43 o 
  -2  17   5       19.67       19.10      1.04 o 
  -1  17   5      161.58      162.03      3.28 o 
   0  17   5        5.82        5.88      0.71 o 
   1  17   5      107.16      104.91      2.34 o 
   2  17   5      119.14      123.28      2.47 o 
  -9   0   6       45.01       45.91      1.45 o 
  -8   0   6      226.21      227.15      3.42 o 
  -7   0   6       19.51       17.08      0.96 o 
  -6   0   6      452.88      433.24      5.03 o 
  -5   0   6       87.10       77.96      2.39 o 
  -4   0   6      690.87      688.59      5.84 o 
  -3   0   6      630.05      625.59      4.59 o 
  -2   0   6       31.74       44.30      0.66 o 
  -1   0   6     1571.73     1608.39     17.83 o 
   0   0   6      100.67       78.72      1.52 o 
   1   0   6      117.42      110.26      4.28 o 
   2   0   6      593.01      503.71      4.62 o 
   3   0   6      575.47      575.20      4.45 o 
   4   0   6      266.10      242.81      2.37 o 
   5   0   6     1529.45     1449.45     11.88 o 
   6   0   6      169.82      171.90      2.19 o 
   7   0   6      132.85      126.33      2.26 o 
   8   0   6      119.65      115.74      2.28 o 
   9   0   6        4.54        3.35      0.86 o 
  -9   1   6       71.92       75.99      1.23 o 
  -8   1   6      146.65      147.44      1.82 o 
  -7   1   6      185.36      188.08      1.80 o 
  -6   1   6      299.54      293.73      2.36 o 
  -5   1   6       62.28       65.94      0.85 o 
  -4   1   6      221.43      206.18      1.50 o 
  -3   1   6      549.57      482.17      2.66 o 
  -2   1   6      402.20      421.08      2.12 o 
  -1   1   6      227.19      230.26      1.99 o 
   0   1   6      292.94      319.85      2.99 o 
   1   1   6      449.20      464.36      3.21 o 
   2   1   6      106.27      124.39      0.90 o 
   3   1   6       22.76       18.11      0.38 o 
   4   1   6       12.58       10.47      0.35 o 
   5   1   6       62.73       56.65      0.71 o 
   6   1   6      453.75      436.30      3.05 o 
   7   1   6       26.70       25.69      0.59 o 
   8   1   6      199.78      200.61      2.30 o 
   9   1   6       18.17       19.45      1.03 o 
  -9   2   6        9.98       10.16      0.58 o 
  -8   2   6        0.66        0.42      0.31 o 
  -7   2   6        1.03        0.90      0.25 o 
  -6   2   6       31.94       29.71      0.59 o 
  -5   2   6      110.24       98.04      1.24 o 
  -4   2   6       50.78       44.75      0.59 o 
  -3   2   6        3.95        4.61      0.17 o 
  -2   2   6        0.56        1.31      0.07 o 
  -1   2   6      486.86      508.83      3.39 o 
   0   2   6      618.89      604.17      4.33 o 
   1   2   6       73.76       76.84      0.72 o 
   2   2   6        2.57        4.23      0.13 o 
   3   2   6       92.34      103.63      0.78 o 
   4   2   6       91.01       83.36      0.77 o 
   5   2   6      277.20      272.79      1.97 o 
   6   2   6        1.61        1.50      0.22 o 
   7   2   6        1.51        1.55      0.26 o 
   8   2   6        9.92        9.76      0.62 o 
   9   2   6       39.22       38.78      1.79 o 
  -9   3   6       10.49       11.00      0.59 o 
  -8   3   6       87.83       89.64      1.37 o 
  -7   3   6       17.52       17.21      0.52 o 
  -6   3   6       63.98       66.13      0.87 o 
  -5   3   6      180.83      176.14      1.56 o 
  -4   3   6        4.89        4.68      0.22 o 
  -3   3   6      755.08      751.08      4.64 o 
  -2   3   6       99.57       94.30      0.60 o 
  -1   3   6       10.14        9.88      0.21 o 
   0   3   6      218.58      233.30      1.61 o 
   1   3   6       39.80       30.37      0.38 o 
   2   3   6       52.35       57.53      0.44 o 
   3   3   6       61.53       56.58      0.55 o 
   4   3   6       62.57       54.96      0.61 o 
   5   3   6       18.53       19.14      0.42 o 
   6   3   6        8.78        8.31      0.35 o 
   7   3   6      150.63      153.19      1.49 o 
   8   3   6        9.45        8.57      0.59 o 
   9   3   6       34.88       31.67      1.34 o 
  -8   4   6       44.12       44.03      0.98 o 
  -7   4   6        7.12        6.09      0.38 o 
  -6   4   6       14.72       15.45      0.49 o 
  -5   4   6        8.31        8.50      0.40 o 
  -4   4   6      280.00      268.41      1.87 o 
  -3   4   6      170.91      176.93      1.27 o 
  -2   4   6      143.33      134.76      0.97 o 
  -1   4   6     1231.23     1152.15      5.25 o 
   0   4   6      163.59      133.43      0.98 o 
   1   4   6      505.05      484.79      2.41 o 
   2   4   6      601.61      575.72      3.14 o 
   3   4   6       51.87       37.99      0.47 o 
   4   4   6      828.10      786.08      4.39 o 
   5   4   6      199.13      192.98      1.55 o 
   6   4   6      197.98      205.99      1.72 o 
   7   4   6      170.89      169.35      1.60 o 
   8   4   6        5.32        4.04      0.52 o 
  -8   5   6      434.66      437.45      5.43 o 
  -7   5   6      195.76      199.55      1.95 o 
  -6   5   6      811.97      813.90      5.57 o 
  -5   5   6      464.88      454.87      3.85 o 
  -4   5   6        9.02        9.49      0.32 o 
  -3   5   6      383.16      357.29      2.38 o 
  -2   5   6       26.26       23.31      0.33 o 
  -1   5   6       13.63       15.84      0.25 o 
   0   5   6      510.58      517.75      2.75 o 
   1   5   6       15.40       14.29      0.25 o 
   2   5   6        9.15        8.18      0.22 o 
   3   5   6      354.13      322.07      1.95 o 
   4   5   6       48.47       43.08      0.58 o 
   5   5   6       29.67       28.78      0.90 o 
   6   5   6       61.33       54.71      0.79 o 
   7   5   6      233.54      233.72      2.13 o 
   8   5   6       81.50       84.75      1.77 o 
  -8   6   6        1.74        0.82      0.40 o 
  -7   6   6       34.17       35.28      0.84 o 
  -6   6   6        4.12        2.84      0.31 o 
  -5   6   6       13.46       14.84      0.53 o 
  -4   6   6        5.12        5.25      0.34 o 
  -3   6   6       12.78       11.83      0.42 o 
  -2   6   6      148.41      144.58      1.16 o 
  -1   6   6      599.03      601.66      3.43 o 
   0   6   6      296.71      287.65      1.81 o 
   1   6   6      572.79      606.84      3.54 o 
   2   6   6       29.17       36.45      0.48 o 
   3   6   6       92.71      102.38      0.87 o 
   4   6   6      120.77      130.63      1.18 o 
   5   6   6      126.54      126.11      1.22 o 
   6   6   6       99.27      101.01      1.13 o 
   7   6   6       19.81       19.94      0.62 o 
   8   6   6        0.11        0.64      0.44 o 
  -8   7   6        0.79        1.11      0.40 o 
  -7   7   6       16.83       18.08      0.71 o 
  -6   7   6       49.14       49.58      0.95 o 
  -5   7   6       54.99       58.07      0.96 o 
  -4   7   6        0.72        0.35      0.18 o 
  -3   7   6       11.38       11.52      0.34 o 
  -2   7   6      503.91      479.14      3.25 o 
  -1   7   6        9.31        8.00      0.27 o 
   0   7   6        0.01        0.36      0.14 o 
   1   7   6       40.46       36.65      0.53 o 
   2   7   6      270.88      254.93      1.78 o 
   3   7   6       34.56       34.23      0.49 o 
   4   7   6        0.09        0.27      0.16 o 
   5   7   6        2.24        1.95      0.24 o 
   6   7   6        2.04        1.69      0.26 o 
   7   7   6        4.68        4.21      0.38 o 
   8   7   6        2.27        2.46      0.57 o 
  -8   8   6       16.43       17.22      0.78 o 
  -7   8   6       32.14       31.68      0.96 o 
  -6   8   6        8.96       10.17      0.52 o 
  -5   8   6      114.29      114.55      1.58 o 
  -4   8   6       58.83       62.20      0.91 o 
  -3   8   6      248.20      245.43      2.26 o 
  -2   8   6       38.21       33.98      1.75 o 
  -1   8   6      370.96      361.33      2.65 o 
   0   8   6      271.46      264.24      1.96 o 
   1   8   6       16.64       14.86      0.45 o 
   2   8   6      938.34      902.74      5.44 o 
   3   8   6       14.90       14.37      0.36 o 
   4   8   6      109.23      106.76      1.13 o 
   5   8   6       72.28       71.72      0.95 o 
   6   8   6       18.43       18.78      0.57 o 
   7   8   6       53.71       55.48      1.29 o 
   8   8   6       24.04       23.84      1.13 o 
  -7   9   6       91.20       92.35      1.78 o 
  -6   9   6      318.32      328.86      3.94 o 
  -5   9   6      282.18      283.74      3.20 o 
  -4   9   6      226.77      225.44      2.10 o 
  -3   9   6      410.73      381.81      3.04 o 
  -2   9   6        2.62        6.59      0.34 o 
  -1   9   6      136.70      133.52      1.38 o 
   0   9   6       76.26       70.90      0.92 o 
   1   9   6       34.49       33.63      0.62 o 
   2   9   6       55.27       53.94      0.84 o 
   3   9   6       26.06       23.54      0.56 o 
   4   9   6       32.16       28.64      0.57 o 
   5   9   6       51.43       50.11      0.81 o 
   6   9   6       16.99       15.57      0.70 o 
   7   9   6      110.58      114.46      2.12 o 
  -7  10   6        4.87        5.27      0.58 o 
  -6  10   6       24.76       26.35      0.97 o 
  -5  10   6       39.52       41.41      0.96 o 
  -4  10   6      202.35      194.38      1.95 o 
  -3  10   6      320.11      314.53      2.67 o 
  -2  10   6       41.12       36.52      1.55 o 
  -1  10   6       54.16       54.59      0.84 o 
   0  10   6      150.58      146.73      1.53 o 
   1  10   6        2.27        2.51      0.26 o 
   2  10   6      669.13      669.30      4.94 o 
   3  10   6      150.53      151.08      1.50 o 
   4  10   6      194.57      187.43      1.94 o 
   5  10   6      143.42      145.02      1.51 o 
   6  10   6       56.23       57.84      1.24 o 
   7  10   6       13.60       12.45      0.89 o 
  -7  11   6       13.90       14.85      0.83 o 
  -6  11   6        0.32        0.33      0.47 o 
  -5  11   6        8.15        7.99      0.57 o 
  -4  11   6      109.63      106.09      1.37 o 
  -3  11   6       41.15       39.32      0.77 o 
  -2  11   6       68.79       68.65      1.07 o 
  -1  11   6      254.36      244.90      2.39 o 
   0  11   6       27.49       23.99      0.59 o 
   1  11   6       45.06       42.32      0.79 o 
   2  11   6       29.18       28.19      0.64 o 
   3  11   6       27.60       27.86      0.62 o 
   4  11   6        6.62        6.33      0.37 o 
   5  11   6       41.89       44.03      0.96 o 
   6  11   6        5.03        5.08      0.57 o 
   7  11   6       27.06       24.43      1.15 o 
  -6  12   6        1.88        2.29      0.54 o 
  -5  12   6        2.95        4.24      0.61 o 
  -4  12   6      146.83      152.86      1.77 o 
  -3  12   6       19.57       19.05      0.60 o 
  -2  12   6        1.11        2.04      0.30 o 
  -1  12   6        1.43        2.02      0.30 o 
   0  12   6       96.38       91.19      1.23 o 
   1  12   6        3.63        4.16      0.34 o 
   2  12   6        3.57        3.91      0.34 o 
   3  12   6       15.32       16.83      0.56 o 
   4  12   6       27.92       27.46      0.77 o 
   5  12   6       24.32       24.24      0.87 o 
   6  12   6        0.52        0.31      0.39 o 
  -6  13   6       55.66       57.19      1.58 o 
  -5  13   6      154.04      157.41      3.14 o 
  -4  13   6       36.69       36.86      0.94 o 
  -3  13   6      273.53      276.03      2.62 o 
  -2  13   6       67.04       66.00      1.13 o 
  -1  13   6        0.67        0.52      0.30 o 
   0  13   6      209.99      201.14      2.18 o 
   1  13   6       12.64       12.40      0.53 o 
   2  13   6        2.72        2.31      0.31 o 
   3  13   6       11.20        9.20      0.54 o 
   4  13   6       67.77       67.26      1.67 o 
   5  13   6       10.01        9.85      0.71 o 
   6  13   6        4.88        5.03      0.61 o 
  -5  14   6        2.82        3.58      0.54 o 
  -4  14   6      115.82      113.69      2.01 o 
  -3  14   6       46.80       46.55      1.06 o 
  -2  14   6      136.63      135.82      1.85 o 
  -1  14   6       36.79       35.47      0.93 o 
   0  14   6       58.06       60.81      1.06 o 
   1  14   6      120.00      117.44      1.55 o 
   2  14   6      212.31      209.17      2.53 o 
   3  14   6      196.02      201.98      2.89 o 
   4  14   6       42.45       45.90      1.46 o 
   5  14   6       63.42       61.13      1.53 o 
  -4  15   6       22.01       21.64      0.86 o 
  -3  15   6        3.69        3.02      0.82 o 
  -2  15   6        0.21        0.55      0.40 o 
  -1  15   6        3.94        2.95      0.50 o 
   0  15   6       64.36       63.31      1.28 o 
   1  15   6       68.81       70.76      1.52 o 
   2  15   6        4.76        4.50      0.56 o 
   3  15   6        0.21        0.77      0.46 o 
   4  15   6       13.58       13.60      0.94 o 
  -3  16   6       13.80       15.74      0.86 o 
  -2  16   6       49.88       47.11      1.42 o 
  -1  16   6       10.35       11.20      1.03 o 
   0  16   6       46.72       42.42      1.59 o 
   1  16   6       37.37       33.91      1.45 o 
   2  16   6       16.45       17.13      1.17 o 
   3  16   6       19.80       19.75      1.05 o 
  -1  17   6        0.07        0.66      0.60 o 
   0  17   6        4.30        4.79      1.21 o 
   1  17   6        1.49        1.71      0.56 o 
  -8   1   7       29.76       27.71      0.68 o 
  -7   1   7       80.62       81.51      1.07 o 
  -6   1   7        6.76        7.35      0.37 o 
  -5   1   7       10.50       10.73      0.39 o 
  -4   1   7      152.23      137.99      1.18 o 
  -3   1   7       27.47       28.26      0.66 o 
  -2   1   7      148.08      130.92      1.21 o 
  -1   1   7       14.66       14.27      0.39 o 
   0   1   7      617.24      589.37      5.14 o 
   1   1   7      360.13      333.74      2.75 o 
   2   1   7      721.02      706.08      4.25 o 
   3   1   7      438.54      434.79      2.39 o 
   4   1   7       10.58       11.05      0.31 o 
   5   1   7      126.42      117.69      1.14 o 
   6   1   7       30.11       29.40      0.58 o 
   7   1   7       28.96       29.10      0.69 o 
   8   1   7       55.12       55.77      1.16 o 
  -8   2   7       21.96       23.47      0.64 o 
  -7   2   7       54.78       54.51      0.91 o 
  -6   2   7      302.55      302.08      2.34 o 
  -5   2   7      777.94      762.92      5.36 o 
  -4   2   7      841.06      846.42      5.16 o 
  -3   2   7      486.11      466.62      2.95 o 
  -2   2   7     1805.77     1712.03     11.41 o 
  -1   2   7      213.38      204.42      1.61 o 
   0   2   7      415.44      439.13      3.51 o 
   1   2   7      369.06      339.14      2.62 o 
   2   2   7      165.90      160.04      2.85 o 
   3   2   7      249.30      234.98      1.43 o 
   4   2   7       95.50       85.45      0.79 o 
   5   2   7       34.53       30.35      0.97 o 
   6   2   7      118.04      108.65      1.17 o 
   7   2   7       23.35       21.73      0.62 o 
   8   2   7       29.30       29.55      0.92 o 
  -8   3   7       97.03       95.76      1.33 o 
  -7   3   7      371.38      364.96      2.94 o 
  -6   3   7       84.97       85.43      1.05 o 
  -5   3   7       36.19       34.11      0.79 o 
  -4   3   7       48.75       41.59      0.58 o 
  -3   3   7      185.43      193.69      1.43 o 
  -2   3   7       13.57       15.80      0.36 o 
  -1   3   7      239.83      220.68      1.61 o 
   0   3   7      702.54      692.58      4.66 o 
   1   3   7      247.38      237.22      1.69 o 
   2   3   7      238.21      233.63      1.78 o 
   3   3   7      208.28      205.84      1.43 o 
   4   3   7        8.28        9.88      0.28 o 
   5   3   7      283.90      282.12      2.05 o 
   6   3   7      206.12      201.23      1.70 o 
   7   3   7      166.45      163.80      1.75 o 
   8   3   7       95.04       95.84      1.65 o 
  -8   4   7       68.59       68.14      1.18 o 
  -7   4   7        8.56        7.95      0.41 o 
  -6   4   7      134.82      140.19      1.44 o 
  -5   4   7        0.49        0.63      0.17 o 
  -4   4   7        0.33        0.86      0.15 o 
  -3   4   7       14.22       14.63      0.33 o 
  -2   4   7      300.75      272.62      1.76 o 
  -1   4   7      559.86      524.73      3.86 o 
   0   4   7      676.09      687.48      5.36 o 
   1   4   7      419.81      394.71      2.69 o 
   2   4   7       20.66       15.75      0.50 o 
   3   4   7       19.88       14.99      0.30 o 
   4   4   7        0.79        1.57      0.18 o 
   5   4   7        1.08        0.70      0.19 o 
   6   4   7       15.96       15.62      0.47 o 
   7   4   7        1.01        0.81      0.26 o 
   8   4   7       39.09       39.02      1.11 o 
  -8   5   7        6.67        6.59      0.54 o 
  -7   5   7        9.30        9.40      0.47 o 
  -6   5   7       47.60       43.45      0.79 o 
  -5   5   7       39.04       40.89      0.70 o 
  -4   5   7       64.53       69.72      0.88 o 
  -3   5   7       11.79       16.13      0.51 o 
  -2   5   7      122.50      129.37      1.08 o 
  -1   5   7       18.12       13.98      0.24 o 
   0   5   7      269.55      241.66      1.76 o 
   1   5   7       24.85       22.81      0.33 o 
   2   5   7       41.49       48.72      0.55 o 
   3   5   7      156.89      161.35      1.18 o 
   4   5   7        2.65        4.51      0.41 o 
   5   5   7       26.21       27.74      0.55 o 
   6   5   7        1.98        1.72      0.24 o 
   7   5   7       20.54       19.22      0.58 o 
   8   5   7       34.29       32.53      1.08 o 
  -8   6   7        1.01        1.27      0.42 o 
  -7   6   7       70.01       71.31      1.18 o 
  -6   6   7        1.16        1.84      0.28 o 
  -5   6   7      327.60      323.32      2.71 o 
  -4   6   7       78.69       81.94      1.00 o 
  -3   6   7      487.95      473.70      3.30 o 
  -2   6   7      999.61      989.97      5.97 o 
  -1   6   7      257.97      245.69      1.71 o 
   0   6   7      765.33      725.51      4.76 o 
   1   6   7      326.94      331.78      2.27 o 
   2   6   7       49.94       49.43      0.93 o 
   3   6   7       73.06       65.98      0.72 o 
   4   6   7       44.72       45.63      0.64 o 
   5   6   7       57.26       52.92      0.75 o 
   6   6   7        2.97        3.55      0.30 o 
   7   6   7        6.46        7.31      0.42 o 
   8   6   7        1.76        2.07      0.51 o 
  -8   7   7       94.03       93.72      2.00 o 
  -7   7   7      213.91      221.79      2.51 o 
  -6   7   7      113.76      112.88      1.56 o 
  -5   7   7      148.54      150.04      1.70 o 
  -4   7   7       62.39       55.68      0.83 o 
  -3   7   7      112.77      104.37      1.08 o 
  -2   7   7      252.66      248.55      1.98 o 
  -1   7   7       51.75       56.79      0.62 o 
   0   7   7      717.57      669.45      4.33 o 
   1   7   7       22.21       19.92      0.39 o 
   2   7   7       88.42       91.84      1.15 o 
   3   7   7      414.61      410.51      2.71 o 
   4   7   7       25.64       26.65      0.53 o 
   5   7   7      272.07      260.31      2.18 o 
   6   7   7      225.92      226.28      2.16 o 
   7   7   7       24.35       24.22      0.71 o 
   8   7   7      137.89      136.38      2.60 o 
  -7   8   7       44.61       46.84      1.12 o 
  -6   8   7      115.04      116.39      1.85 o 
  -5   8   7      268.96      264.03      2.73 o 
  -4   8   7      111.49      108.72      1.35 o 
  -3   8   7      311.34      301.26      2.65 o 
  -2   8   7      186.62      185.08      1.68 o 
  -1   8   7      107.89       98.08      1.06 o 
   0   8   7      246.58      239.29      1.88 o 
   1   8   7       31.28       36.36      0.64 o 
   2   8   7       77.37       79.60      1.02 o 
   3   8   7       60.14       59.52      0.75 o 
   4   8   7       31.84       32.76      0.60 o 
   5   8   7       40.52       38.45      0.70 o 
   6   8   7        4.77        4.00      0.36 o 
   7   8   7        1.82        1.34      0.35 o 
  -7   9   7        1.37        0.62      0.42 o 
  -6   9   7       81.37       81.87      1.65 o 
  -5   9   7       14.54       15.08      0.66 o 
  -4   9   7       21.36       25.48      0.65 o 
  -3   9   7      115.67      109.83      1.27 o 
  -2   9   7      106.05       99.89      1.15 o 
  -1   9   7       82.61       77.75      0.98 o 
   0   9   7        0.03        0.32      0.17 o 
   1   9   7      186.20      174.56      1.71 o 
   2   9   7       34.74       34.59      0.68 o 
   3   9   7       86.58       80.81      1.00 o 
   4   9   7        6.69        8.76      0.41 o 
   5   9   7        0.77        1.54      0.27 o 
   6   9   7       38.76       39.05      1.27 o 
   7   9   7        2.19        2.39      0.53 o 
  -7  10   7        0.82        1.38      0.47 o 
  -6  10   7       11.77       12.70      0.73 o 
  -5  10   7      143.71      147.00      2.04 o 
  -4  10   7       95.11       94.20      1.24 o 
  -3  10   7      119.03      124.05      1.42 o 
  -2  10   7      349.08      335.61      2.77 o 
  -1  10   7       13.54       16.53      0.54 o 
   0  10   7        4.86        5.93      0.34 o 
   1  10   7      177.95      171.19      1.74 o 
   2  10   7       42.22       40.35      0.77 o 
   3  10   7       43.64       42.68      0.76 o 
   4  10   7        5.55        4.27      0.32 o 
   5  10   7      118.74      116.79      1.51 o 
   6  10   7       19.57       19.63      0.95 o 
   7  10   7        2.50        2.26      0.53 o 
  -6  11   7       44.22       42.44      1.31 o 
  -5  11   7      104.16      105.16      1.71 o 
  -4  11   7       99.71      101.94      1.51 o 
  -3  11   7       10.42       10.35      0.69 o 
  -2  11   7       15.98       13.06      0.96 o 
  -1  11   7       33.25       32.67      0.79 o 
   0  11   7      186.58      185.93      1.87 o 
   1  11   7       36.96       36.83      0.75 o 
   2  11   7      390.45      382.86      3.25 o 
   3  11   7      255.71      259.87      2.40 o 
   4  11   7      147.27      149.63      1.73 o 
   5  11   7       77.96       82.13      1.32 o 
   6  11   7       11.80       11.44      0.69 o 
  -6  12   7        6.48        6.89      0.76 o 
  -5  12   7      338.56      345.44      6.36 o 
  -4  12   7      177.96      177.58      2.02 o 
  -3  12   7      420.80      411.09      3.57 o 
  -2  12   7      213.13      206.98      2.19 o 
  -1  12   7       22.10       22.07      0.69 o 
   0  12   7        2.65        7.12      0.62 o 
   1  12   7      129.41      132.51      1.58 o 
   2  12   7       51.99       51.55      0.91 o 
   3  12   7      127.36      122.67      1.57 o 
   4  12   7       91.20       89.44      1.32 o 
   5  12   7       36.48       37.44      1.04 o 
   6  12   7        2.46        1.73      0.54 o 
  -5  13   7       26.45       25.71      1.19 o 
  -4  13   7       38.97       40.54      0.97 o 
  -3  13   7        0.27        1.07      0.30 o 
  -2  13   7       21.00       20.59      0.71 o 
  -1  13   7       28.43       27.00      0.85 o 
   0  13   7        9.68        8.35      0.45 o 
   1  13   7        1.57        1.67      0.32 o 
   2  13   7       24.88       25.04      0.97 o 
   3  13   7        3.67        4.84      0.41 o 
   4  13   7      149.98      151.79      2.22 o 
   5  13   7       15.89       16.87      0.80 o 
  -4  14   7       82.92       80.86      1.51 o 
  -3  14   7       15.74       14.83      0.63 o 
  -2  14   7       21.85       22.18      0.82 o 
  -1  14   7       23.39       20.81      0.81 o 
   0  14   7       12.13       10.18      0.54 o 
   1  14   7       37.42       35.34      0.88 o 
   2  14   7       39.77       36.73      0.92 o 
   3  14   7        5.77        7.07      0.57 o 
   4  14   7        5.56        5.38      0.73 o 
  -4  15   7       87.33       85.91      1.74 o 
  -3  15   7       31.10       29.92      0.94 o 
  -2  15   7        3.71        3.73      0.52 o 
  -1  15   7        3.78        3.98      0.52 o 
   0  15   7      108.32      113.79      1.88 o 
   1  15   7       18.87       20.53      0.78 o 
   2  15   7       28.94       29.39      1.05 o 
   3  15   7      127.87      131.34      2.30 o 
   4  15   7        3.58        3.45      0.81 o 
  -2  16   7       71.05       72.93      1.79 o 
  -1  16   7      107.17      110.06      2.26 o 
   0  16   7      111.33      115.21      2.33 o 
   1  16   7       68.84       72.68      1.64 o 
   2  16   7       47.26       45.52      2.02 o 
  -8   0   8        6.31        7.71      0.59 o 
  -7   0   8      330.35      337.41      3.83 o 
  -6   0   8      215.85      216.08      2.89 o 
  -5   0   8      590.02      573.70      6.17 o 
  -4   0   8      119.91      126.24      1.56 o 
  -3   0   8     1208.18     1128.55     11.42 o 
  -2   0   8        7.64       22.18      1.01 o 
  -1   0   8      420.87      415.07      4.99 o 
   0   0   8        5.82       61.70      3.56 o 
   1   0   8     1397.62     1319.74     12.49 o 
   2   0   8       44.53       45.33      1.23 o 
   3   0   8      946.95      890.55      8.32 o 
   4   0   8       26.75       26.08      0.61 o 
   5   0   8       26.23       21.36      1.27 o 
   6   0   8      231.62      222.82      2.66 o 
   7   0   8      141.68      147.58      2.73 o 
   8   0   8       54.35       54.74      1.71 o 
  -8   1   8       16.31       15.25      0.53 o 
  -7   1   8        1.58        1.87      0.28 o 
  -6   1   8        9.49       12.80      0.44 o 
  -5   1   8      115.09      113.37      1.24 o 
  -4   1   8      148.77      161.37      1.38 o 
  -3   1   8        8.77       20.76      0.69 o 
  -2   1   8      567.26      555.10      4.33 o 
  -1   1   8       50.54       56.64      1.11 o 
   0   1   8     1804.70     1770.45     13.01 o 
   1   1   8      771.88      753.97      5.61 o 
   2   1   8      823.90      794.67      5.50 o 
   3   1   8      152.26      150.34      1.36 o 
   4   1   8       83.68       93.54      0.90 o 
   5   1   8       14.72       13.78      0.38 o 
   6   1   8        9.74       10.51      0.39 o 
   7   1   8       38.79       39.01      0.79 o 
   8   1   8       24.94       23.20      0.82 o 
  -8   2   8        8.45        8.30      0.44 o 
  -7   2   8       83.46       82.74      1.12 o 
  -6   2   8        2.58        3.11      0.27 o 
  -5   2   8        9.35       10.71      0.35 o 
  -4   2   8      105.43       94.02      0.98 o 
  -3   2   8       75.95       61.84      0.79 o 
  -2   2   8       39.00       42.31      0.69 o 
  -1   2   8      286.46      295.30      2.29 o 
   0   2   8      261.70      237.27      2.32 o 
   1   2   8       60.57       59.82      0.72 o 
   2   2   8       76.43       67.30      0.75 o 
   3   2   8      286.86      256.18      1.96 o 
   4   2   8       40.08       37.56      0.60 o 
   5   2   8       10.24       11.40      0.37 o 
   6   2   8        6.86        5.58      0.32 o 
   7   2   8       24.38       23.53      0.65 o 
   8   2   8        1.60        1.59      0.39 o 
  -8   3   8        1.66        1.16      0.29 o 
  -7   3   8        2.78        3.55      0.32 o 
  -6   3   8        4.11        3.95      0.28 o 
  -5   3   8        5.55        5.35      0.32 o 
  -4   3   8       42.14       51.13      1.03 o 
  -3   3   8        4.11        7.75      0.36 o 
  -2   3   8       30.37       34.33      0.70 o 
  -1   3   8      764.37      749.86      5.70 o 
   0   3   8        7.02        4.91      0.24 o 
   1   3   8     1028.25      982.49      6.54 o 
   2   3   8      487.52      498.34      3.56 o 
   3   3   8       42.42       50.20      0.62 o 
   4   3   8      325.93      311.75      2.23 o 
   5   3   8       29.86       28.89      0.59 o 
   6   3   8       44.00       44.82      0.74 o 
   7   3   8        0.14        0.57      0.27 o 
   8   3   8       17.25       16.44      0.78 o 
  -8   4   8       99.19       99.77      1.36 o 
  -7   4   8       74.67       75.58      1.10 o 
  -6   4   8      127.55      128.39      1.49 o 
  -5   4   8      157.45      162.47      1.56 o 
  -4   4   8      316.70      295.32      2.35 o 
  -3   4   8      216.56      215.48      1.80 o 
  -2   4   8      264.83      268.87      2.30 o 
  -1   4   8      233.67      229.04      2.11 o 
   0   4   8        1.69        7.52      0.34 o 
   1   4   8       12.76       36.22      1.75 o 
   2   4   8       90.25       81.67      0.92 o 
   3   4   8      374.99      384.68      2.48 o 
   4   4   8      275.78      270.62      2.01 o 
   5   4   8      119.38      118.52      1.20 o 
   6   4   8      263.31      264.75      2.34 o 
   7   4   8       21.59       18.58      0.63 o 
   8   4   8       47.09       49.92      1.19 o 
  -8   5   8        9.05        8.65      0.53 o 
  -7   5   8       15.23       14.15      0.53 o 
  -6   5   8        3.66        3.66      0.32 o 
  -5   5   8       32.42       35.52      0.84 o 
  -4   5   8      420.15      408.94      3.11 o 
  -3   5   8      159.63      155.78      1.38 o 
  -2   5   8      747.45      761.42      5.60 o 
  -1   5   8     1407.33     1342.65      9.43 o 
   0   5   8      301.12      290.81      2.45 o 
   1   5   8      899.59      848.71      5.56 o 
   2   5   8      319.81      319.80      2.32 o 
   3   5   8       15.15       13.06      0.31 o 
   4   5   8      351.71      343.60      2.37 o 
   5   5   8       50.84       52.60      0.74 o 
   6   5   8       25.18       24.94      0.61 o 
   7   5   8      172.99      169.72      1.83 o 
   8   5   8        6.69        6.82      0.90 o 
  -8   6   8       20.91       20.68      1.07 o 
  -7   6   8      171.15      173.91      1.89 o 
  -6   6   8       14.12       15.08      0.57 o 
  -5   6   8      128.43      130.98      1.51 o 
  -4   6   8        1.42        1.13      0.20 o 
  -3   6   8        7.32        9.02      0.48 o 
  -2   6   8       77.59       73.36      0.77 o 
  -1   6   8      144.58      133.96      1.25 o 
   0   6   8       34.32       37.09      0.52 o 
   1   6   8       17.37       17.65      0.41 o 
   2   6   8       80.93       74.95      0.77 o 
   3   6   8      175.09      174.16      1.36 o 
   4   6   8       11.42        9.84      0.33 o 
   5   6   8       90.79       89.91      1.02 o 
   6   6   8        5.69        6.05      0.37 o 
   7   6   8       44.85       45.50      0.93 o 
  -7   7   8       52.38       48.13      1.10 o 
  -6   7   8        1.91        1.79      0.31 o 
  -5   7   8       69.15       69.56      1.09 o 
  -4   7   8       44.38       51.34      0.79 o 
  -3   7   8      132.03      145.99      1.34 o 
  -2   7   8       30.15       27.70      0.54 o 
  -1   7   8      212.44      210.71      1.73 o 
   0   7   8       31.69       29.28      0.44 o 
   1   7   8        8.62        8.71      0.32 o 
   2   7   8       98.40       94.68      1.07 o 
   3   7   8        9.64       14.69      1.08 o 
   4   7   8       10.56       15.16      0.53 o 
   5   7   8       19.93       21.75      0.53 o 
   6   7   8        1.08        1.48      0.28 o 
   7   7   8       27.46       26.12      0.82 o 
  -7   8   8        4.85        4.37      0.50 o 
  -6   8   8      156.34      160.78      2.21 o 
  -5   8   8       18.86       18.24      0.66 o 
  -4   8   8      341.58      333.62      2.94 o 
  -3   8   8      170.95      172.38      1.66 o 
  -2   8   8       34.32       37.03      0.62 o 
  -1   8   8      210.43      200.59      1.74 o 
   0   8   8       49.22       52.51      1.06 o 
   1   8   8       16.56       15.71      0.49 o 
   2   8   8        7.05        9.66      0.38 o 
   3   8   8      141.61      140.43      1.42 o 
   4   8   8      690.44      685.68      4.66 o 
   5   8   8       24.41       23.75      0.62 o 
   6   8   8      350.01      352.38      3.12 o 
   7   8   8        0.35        0.69      0.32 o 
  -7   9   8       10.12        8.67      0.69 o 
  -6   9   8        4.85        4.18      0.52 o 
  -5   9   8       15.86       16.93      0.66 o 
  -4   9   8       10.92       11.13      0.71 o 
  -3   9   8      315.85      315.88      2.63 o 
  -2   9   8      207.03      200.31      1.83 o 
  -1   9   8      831.64      790.09      5.49 o 
   0   9   8      117.70      112.65      1.27 o 
   1   9   8      771.06      748.84      5.39 o 
   2   9   8      151.31      147.70      1.59 o 
   3   9   8      319.57      314.69      2.56 o 
   4   9   8      254.48      252.42      2.18 o 
   5   9   8        1.96        2.66      0.33 o 
   6   9   8        9.80       11.05      0.72 o 
   7   9   8        7.23        7.84      0.60 o 
  -6  10   8      246.20      254.41      3.19 o 
  -5  10   8        0.78        0.96      0.30 o 
  -4  10   8      557.93      552.12      4.73 o 
  -3  10   8       42.25       41.12      0.76 o 
  -2  10   8       14.39       12.71      0.47 o 
  -1  10   8        1.21        4.90      0.33 o 
   0  10   8      112.99      110.42      1.31 o 
   1  10   8       29.53       34.27      0.82 o 
   2  10   8       16.07       15.75      0.52 o 
   3  10   8        9.64        9.25      0.41 o 
   4  10   8      109.31      108.81      1.40 o 
   5  10   8       11.38       10.41      0.61 o 
   6  10   8      116.53      120.37      1.78 o 
  -6  11   8       22.71       20.42      0.92 o 
  -5  11   8      116.59      119.99      1.93 o 
  -4  11   8        3.13        4.17      0.40 o 
  -3  11   8      105.03      107.18      1.40 o 
  -2  11   8        5.88        5.79      0.36 o 
  -1  11   8        8.43        7.76      0.41 o 
   0  11   8       10.69       10.81      0.45 o 
   1  11   8       85.58       82.10      1.16 o 
   2  11   8        3.90        5.75      0.38 o 
   3  11   8      162.48      162.77      1.85 o 
   4  11   8        2.06        2.02      0.34 o 
   5  11   8       12.68       13.42      0.60 o 
   6  11   8       38.86       37.81      1.00 o 
  -5  12   8      122.22      121.30      2.00 o 
  -4  12   8       14.12       14.54      0.62 o 
  -3  12   8      159.59      152.80      1.79 o 
  -2  12   8        8.61        9.36      0.49 o 
  -1  12   8        3.27        2.38      0.37 o 
   0  12   8        5.96        6.09      0.44 o 
   1  12   8       74.23       72.91      1.19 o 
   2  12   8       10.75        9.97      0.52 o 
   3  12   8       90.37       89.85      1.33 o 
   4  12   8        1.06        0.87      0.32 o 
   5  12   8       24.36       25.88      0.82 o 
  -5  13   8        3.33        4.05      0.73 o 
  -4  13   8       46.22       46.86      1.03 o 
  -3  13   8       10.62       10.17      0.52 o 
  -2  13   8      164.36      167.24      1.92 o 
  -1  13   8      109.17      109.71      1.58 o 
   0  13   8       90.00       85.56      1.51 o 
   1  13   8      256.38      257.42      2.66 o 
   2  13   8      314.83      316.97      3.11 o 
   3  13   8       80.17       82.20      1.36 o 
   4  13   8      139.67      143.06      2.45 o 
   5  13   8        0.54        1.06      0.41 o 
  -4  14   8      125.68      127.54      2.16 o 
  -3  14   8       43.61       42.64      0.98 o 
  -2  14   8       47.67       48.63      1.02 o 
  -1  14   8        0.21        1.33      0.40 o 
   0  14   8        9.32       10.85      0.64 o 
   1  14   8        0.06        0.75      0.31 o 
   2  14   8        2.94        3.12      0.42 o 
   3  14   8       23.77       22.33      0.98 o 
   4  14   8       28.19       30.46      1.00 o 
  -3  15   8       61.19       65.20      1.35 o 
  -2  15   8      228.73      224.22      2.87 o 
  -1  15   8       69.35       67.82      2.05 o 
   0  15   8        3.01        2.61      0.49 o 
   1  15   8        2.84        3.08      0.46 o 
   2  15   8       10.02        7.79      0.59 o 
   3  15   8       24.39       26.03      1.01 o 
  -1  16   8       25.48       25.80      0.98 o 
   0  16   8        0.12        0.48      0.46 o 
   1  16   8       50.63       47.82      1.34 o 
  -8   1   9        9.78        9.22      0.44 o 
  -7   1   9       50.48       48.59      0.81 o 
  -6   1   9       95.69       92.64      1.17 o 
  -5   1   9      103.93      104.09      1.36 o 
  -4   1   9       89.78       98.01      1.94 o 
  -3   1   9       54.31       62.34      0.86 o 
  -2   1   9        9.65       13.02      0.56 o 
  -1   1   9      143.07      156.34      1.60 o 
   0   1   9      169.22      164.83      1.80 o 
   1   1   9      474.10      469.14      4.03 o 
   2   1   9      166.79      162.06      1.55 o 
   3   1   9      213.70      220.47      1.84 o 
   4   1   9       38.71       37.07      0.65 o 
   5   1   9       53.52       50.47      0.68 o 
   6   1   9       50.26       50.34      0.82 o 
   7   1   9      221.10      216.13      2.26 o 
   8   1   9        7.93        8.19      0.81 o 
  -8   2   9       36.03       37.63      0.74 o 
  -7   2   9        4.72        4.62      0.32 o 
  -6   2   9       78.08       78.69      1.01 o 
  -5   2   9       54.09       54.02      0.90 o 
  -4   2   9       14.13       11.38      0.47 o 
  -3   2   9      158.98      151.29      1.72 o 
  -1   2   9      176.67      182.24      1.71 o 
   0   2   9      353.62      350.31      3.23 o 
   1   2   9      241.15      257.70      2.77 o 
   2   2   9     1629.49     1549.20     10.77 o 
   3   2   9      159.44      150.46      1.48 o 
   4   2   9      325.59      317.77      2.74 o 
   5   2   9      176.47      175.39      1.50 o 
   6   2   9       66.38       65.97      0.95 o 
   7   2   9      112.88      113.23      1.59 o 
   8   2   9      130.08      132.84      2.09 o 
  -8   3   9       45.28       44.06      0.98 o 
  -7   3   9       67.13       69.45      1.04 o 
  -6   3   9      258.85      255.78      2.42 o 
  -5   3   9      204.16      209.10      1.94 o 
  -4   3   9      233.60      232.76      2.15 o 
  -3   3   9      359.96      366.24      3.52 o 
  -2   3   9       17.87       18.81      0.57 o 
  -1   3   9      772.87      769.39      5.88 o 
   0   3   9      141.70      130.10      1.36 o 
   1   3   9      508.46      503.74      3.74 o 
   2   3   9        4.49        7.57      0.31 o 
   3   3   9       26.22       26.95      0.55 o 
   4   3   9      113.51      113.53      1.49 o 
   5   3   9       20.27       17.87      0.44 o 
   6   3   9       30.84       27.64      0.65 o 
   7   3   9      113.55      110.25      1.66 o 
   8   3   9        2.42        1.44      0.40 o 
  -7   4   9        1.06        0.99      0.26 o 
  -6   4   9       91.73       93.68      1.29 o 
  -5   4   9       55.50       50.78      0.78 o 
  -4   4   9       21.27       19.15      1.59 o 
  -3   4   9      277.55      268.36      3.02 o 
  -2   4   9       57.69       50.69      0.75 o 
  -1   4   9        1.32        1.75      0.22 o 
   0   4   9       26.71       27.76      0.63 o 
   1   4   9        6.19        3.73      0.24 o 
   2   4   9      605.74      576.15      4.05 o 
   3   4   9       37.37       36.43      0.67 o 
   4   4   9      471.13      458.82      3.29 o 
   5   4   9        5.34        5.10      0.39 o 
   6   4   9       85.91       85.26      1.14 o 
   7   4   9        0.33        0.43      0.32 o 
  -7   5   9       70.58       67.38      1.15 o 
  -6   5   9       10.96       10.03      0.46 o 
  -5   5   9        0.05        1.74      0.36 o 
  -4   5   9        4.69        7.36      0.49 o 
  -3   5   9        2.82        6.03      0.54 o 
  -2   5   9      339.95      350.64      3.36 o 
  -1   5   9      104.51       88.33      1.15 o 
   0   5   9      398.49      371.08      3.14 o 
   1   5   9       90.34       82.88      0.99 o 
   2   5   9      103.23      110.77      1.18 o 
   3   5   9       44.55       46.63      0.73 o 
   4   5   9        5.27        6.00      0.27 o 
   5   5   9        0.41        1.15      0.22 o 
   6   5   9       85.65       84.34      1.11 o 
   7   5   9       32.14       33.17      0.90 o 
  -7   6   9        7.35        8.75      0.53 o 
  -6   6   9       10.87       10.68      0.58 o 
  -5   6   9       49.40       43.13      2.33 o 
  -4   6   9       78.58       73.15      0.90 o 
  -3   6   9       72.90       68.23      1.29 o 
  -2   6   9       74.97       76.29      1.18 o 
  -1   6   9        6.53        6.27      0.36 o 
   0   6   9       18.66       24.53      0.55 o 
   1   6   9      101.91       93.44      1.16 o 
   2   6   9      104.90      103.85      1.30 o 
   3   6   9      748.39      729.49      4.75 o 
   4   6   9      205.96      207.63      1.66 o 
   5   6   9     1010.98     1008.14      6.42 o 
   6   6   9       10.87       10.93      0.46 o 
   7   6   9       59.25       64.18      1.39 o 
  -7   7   9      170.06      174.51      2.56 o 
  -6   7   9      112.68      116.27      1.57 o 
  -5   7   9      113.75      110.43      1.35 o 
  -4   7   9      185.51      188.73      1.76 o 
  -3   7   9      227.06      218.65      2.02 o 
  -2   7   9      551.08      531.17      4.84 o 
  -1   7   9       60.41       61.97      1.06 o 
   0   7   9      800.95      735.43      5.99 o 
   1   7   9       23.56       23.06      0.57 o 
   2   7   9       81.98       74.83      1.11 o 
   3   7   9       18.57       17.81      0.44 o 
   4   7   9       55.34       49.98      0.78 o 
   5   7   9        7.64        6.66      0.38 o 
   6   7   9       17.02       16.59      0.57 o 
   7   7   9       45.61       47.47      1.06 o 
  -7   8   9        7.96        8.13      0.57 o 
  -6   8   9        1.33        1.34      0.33 o 
  -5   8   9       13.68       14.37      0.54 o 
  -4   8   9       87.04       85.01      1.11 o 
  -3   8   9       14.26       14.34      0.71 o 
  -2   8   9      157.68      151.33      1.45 o 
  -1   8   9       86.78       92.45      1.22 o 
   0   8   9       77.02       78.06      1.03 o 
   1   8   9      380.80      363.39      3.23 o 
   2   8   9       94.13       92.24      1.30 o 
   3   8   9      205.12      199.80      1.81 o 
   4   8   9       21.03       22.68      0.65 o 
   5   8   9       71.08       70.68      1.09 o 
   6   8   9        9.52        9.54      0.52 o 
   7   8   9       62.87       62.74      1.24 o 
  -6   9   9       31.25       28.31      1.03 o 
  -5   9   9       40.81       37.47      0.90 o 
  -4   9   9        7.06        9.26      0.44 o 
  -3   9   9        3.76        5.44      0.31 o 
  -2   9   9       31.06       31.41      0.67 o 
  -1   9   9       17.60       14.83      0.38 o 
   0   9   9       49.46       42.74      0.67 o 
   1   9   9        7.42        7.94      0.35 o 
   2   9   9       95.48       93.20      1.18 o 
   3   9   9        0.20        0.51      0.21 o 
   4   9   9        0.29        1.16      0.28 o 
   5   9   9        3.68        4.36      0.37 o 
   6   9   9        3.55        2.92      0.39 o 
  -6  10   9        7.71        7.06      0.58 o 
  -5  10   9       13.43       13.21      0.73 o 
  -4  10   9       12.49       11.61      0.50 o 
  -3  10   9        2.63        3.22      0.30 o 
  -2  10   9       16.77       13.82      0.53 o 
  -1  10   9       40.22       37.59      0.65 o 
   0  10   9       35.56       35.54      0.67 o 
   1  10   9        3.59        3.43      0.29 o 
   2  10   9      107.09      104.29      1.32 o 
   3  10   9       43.49       47.19      0.89 o 
   4  10   9       77.36       76.35      1.35 o 
   5  10   9      299.61      303.79      4.40 o 
   6  10   9        2.01        2.16      0.37 o 
  -5  11   9        5.68        6.61      0.49 o 
  -4  11   9       99.36       98.40      1.43 o 
  -3  11   9       49.93       51.94      0.91 o 
  -2  11   9      140.42      139.87      1.58 o 
  -1  11   9       82.95       77.91      1.08 o 
   0  11   9      111.26      109.86      1.44 o 
   1  11   9       37.85       33.50      0.77 o 
   2  11   9      173.29      174.16      1.98 o 
   3  11   9       85.16       85.73      1.27 o 
   4  11   9        5.71        4.98      0.47 o 
   5  11   9       11.83       11.83      0.67 o 
  -5  12   9       52.04       54.89      1.23 o 
  -4  12   9       26.36       26.15      0.78 o 
  -3  12   9       12.05       11.81      0.51 o 
  -2  12   9       35.58       36.38      0.78 o 
  -1  12   9      303.73      297.00      2.72 o 
   0  12   9      153.04      153.06      1.86 o 
   1  12   9      178.19      173.86      2.00 o 
   2  12   9       64.07       64.11      1.14 o 
   3  12   9       49.96       53.75      1.06 o 
   4  12   9        8.20        7.25      0.55 o 
   5  12   9      184.76      194.66      2.63 o 
  -4  13   9      100.23      103.64      1.64 o 
  -3  13   9       32.71       32.05      0.81 o 
  -2  13   9      103.46      101.18      1.48 o 
  -1  13   9       21.50       22.63      0.64 o 
   0  13   9        8.80        9.49      0.51 o 
   1  13   9       47.27       46.51      0.98 o 
   2  13   9       29.77       28.90      0.84 o 
   3  13   9       33.88       34.18      1.27 o 
   4  13   9       19.69       19.66      0.82 o 
  -3  14   9        1.42        1.03      0.33 o 
  -2  14   9        9.68        9.65      0.52 o 
  -1  14   9        1.26        1.49      0.31 o 
   0  14   9       16.81       16.38      0.68 o 
   1  14   9        0.54        0.72      0.33 o 
   2  14   9       38.48       39.88      1.06 o 
   3  14   9       17.09       17.20      0.77 o 
  -2  15   9        0.75        1.27      0.34 o 
  -1  15   9       70.22       71.05      1.43 o 
   0  15   9       14.56       13.61      0.76 o 
   1  15   9       56.43       56.13      1.37 o 
   2  15   9        0.67        1.21      0.38 o 
  -7   0  10        3.13        2.02      0.48 o 
  -6   0  10      242.62      242.21      3.57 o 
  -5   0  10      277.01      279.97      5.28 o 
  -4   0  10      684.31      661.10     10.23 o 
  -3   0  10      380.86      416.50      5.35 o 
  -2   0  10      633.85      602.78      7.21 o 
  -1   0  10      114.63      107.56      3.89 o 
   0   0  10      332.23      326.87      4.34 o 
   1   0  10      887.97      838.43      9.07 o 
   2   0  10       73.45       73.22      1.41 o 
   3   0  10      458.30      437.10      5.10 o 
   4   0  10       31.44       29.69      1.12 o 
   5   0  10       16.47       13.57      0.84 o 
   6   0  10       13.20       11.75      0.83 o 
   7   0  10       76.14       78.36      2.22 o 
  -7   1  10        7.51        6.92      0.51 o 
  -6   1  10      106.68      104.78      1.50 o 
  -5   1  10      229.64      217.14      4.39 o 
  -4   1  10        8.87        7.17      0.47 o 
  -3   1  10        7.08        6.50      0.52 o 
  -2   1  10        6.36        6.10      0.43 o 
  -1   1  10      315.96      330.16      3.31 o 
   0   1  10      189.41      199.70      2.00 o 
   1   1  10      124.39      121.39      1.57 o 
   2   1  10        5.78        5.09      0.26 o 
   3   1  10      162.38      159.52      1.48 o 
   4   1  10      153.42      143.36      1.48 o 
   5   1  10      104.55      108.67      1.34 o 
   6   1  10      145.02      139.79      1.43 o 
   7   1  10       17.05       19.66      0.97 o 
  -7   2  10        2.23        2.05      0.32 o 
  -6   2  10        2.43        2.18      0.33 o 
  -5   2  10       13.16       11.62      0.64 o 
  -4   2  10       53.40       48.77      1.06 o 
  -3   2  10       12.20       10.54      0.77 o 
  -2   2  10      151.56      147.46      1.95 o 
  -1   2  10       83.39       79.04      1.29 o 
   0   2  10        0.07        1.95      0.24 o 
   1   2  10       67.38       70.83      1.30 o 
   2   2  10       20.14       16.06      0.43 o 
   3   2  10      287.86      267.79      2.32 o 
   4   2  10        3.80        3.79      0.29 o 
   5   2  10       28.27       26.28      0.69 o 
   6   2  10        0.88        0.67      0.26 o 
   7   2  10        9.58        9.83      0.56 o 
  -7   3  10       20.08       20.29      0.67 o 
  -6   3  10       13.41       13.11      0.81 o 
  -5   3  10       12.01       12.57      0.58 o 
  -4   3  10        8.81        7.77      0.49 o 
  -3   3  10        0.75        1.44      0.24 o 
  -2   3  10       17.23       11.78      0.50 o 
  -1   3  10       12.88       14.22      0.52 o 
   0   3  10      164.11      152.23      1.75 o 
   1   3  10       53.32       50.64      0.71 o 
   2   3  10        2.71        3.59      0.33 o 
   3   3  10        2.89        3.14      0.28 o 
   4   3  10        1.43        1.32      0.24 o 
   5   3  10       98.01       96.05      1.51 o 
   6   3  10      208.91      217.48      2.57 o 
   7   3  10       46.71       47.19      1.03 o 
  -7   4  10        6.43        6.93      0.40 o 
  -6   4  10      297.34      296.57      3.24 o 
  -5   4  10       69.72       68.44      1.35 o 
  -4   4  10      296.11      285.16      3.53 o 
  -3   4  10      623.39      612.15      6.00 o 
  -2   4  10       50.69       48.48      0.91 o 
  -1   4  10      374.08      379.42      3.79 o 
   0   4  10      123.86      128.62      1.52 o 
   1   4  10       99.58       90.90      1.08 o 
   2   4  10      265.30      257.63      2.06 o 
   3   4  10      118.30      115.52      1.68 o 
   4   4  10      195.02      182.26      1.82 o 
   5   4  10       28.34       28.94      0.83 o 
   6   4  10       60.38       61.28      0.99 o 
   7   4  10        1.33        1.18      0.32 o 
  -7   5  10      143.89      149.99      1.87 o 
  -6   5  10       95.97       93.91      1.41 o 
  -5   5  10      135.84      136.50      1.92 o 
  -4   5  10       42.28       40.18      0.91 o 
  -3   5  10       39.75       39.17      1.16 o 
  -2   5  10        8.12        7.38      0.41 o 
  -1   5  10        5.34        8.21      0.37 o 
   0   5  10       92.24       83.55      1.07 o 
   1   5  10        8.94       12.14      0.39 o 
   2   5  10      191.92      183.75      1.80 o 
   3   5  10      468.10      465.29      3.55 o 
   4   5  10       65.03       64.62      0.95 o 
   5   5  10       81.07       78.51      1.24 o 
   6   5  10       75.23       75.28      1.06 o 
   7   5  10        8.77        6.81      0.52 o 
  -7   6  10        0.05        0.65      0.27 o 
  -6   6  10       54.47       51.96      1.03 o 
  -5   6  10       12.02       11.21      0.46 o 
  -4   6  10      157.81      154.79      1.86 o 
  -3   6  10      247.97      241.91      2.97 o 
  -2   6  10       38.60       37.20      1.03 o 
  -1   6  10       53.93       55.68      0.97 o 
   0   6  10       61.59       65.58      1.02 o 
   1   6  10       53.10       50.21      0.83 o 
   2   6  10      167.52      166.30      1.82 o 
   3   6  10      185.51      188.55      1.88 o 
   4   6  10        6.67        4.16      0.32 o 
   5   6  10       50.07       51.20      1.01 o 
   6   6  10        5.67        5.02      0.41 o 
   7   6  10        0.81        1.14      0.32 o 
  -6   7  10       10.81       11.01      0.47 o 
  -5   7  10        0.36        0.29      0.23 o 
  -4   7  10       80.44       82.86      1.29 o 
  -3   7  10      101.04      105.00      1.56 o 
  -2   7  10        3.69        5.65      0.57 o 
  -1   7  10        9.47        9.85      0.46 o 
   0   7  10       11.01       10.21      0.47 o 
   1   7  10       41.29       37.87      0.75 o 
   2   7  10       16.54       17.46      0.56 o 
   3   7  10       24.60       26.44      0.64 o 
   4   7  10        4.26        2.72      0.45 o 
   5   7  10        1.24        0.83      0.36 o 
   6   7  10        2.42        1.98      0.30 o 
  -6   8  10       66.43       63.51      1.86 o 
  -5   8  10      105.90      103.44      1.42 o 
  -4   8  10       21.97       20.37      1.17 o 
  -3   8  10      113.77      110.78      1.50 o 
  -2   8  10       81.13       82.34      1.38 o 
  -1   8  10       70.66       74.40      1.27 o 
   0   8  10       36.14       37.40      0.87 o 
   1   8  10       17.75       17.53      0.57 o 
   2   8  10        8.27        7.05      0.43 o 
   3   8  10       26.06       25.92      0.74 o 
   4   8  10      468.87      481.47      4.56 o 
   5   8  10        5.00        2.95      0.47 o 
   6   8  10      168.33      171.36      2.05 o 
  -6   9  10       65.54       63.56      1.27 o 
  -5   9  10       65.05       65.82      1.36 o 
  -4   9  10       13.50       13.22      0.52 o 
  -3   9  10       58.90       59.05      1.21 o 
  -2   9  10        7.22        7.47      0.48 o 
  -1   9  10        4.01        4.50      0.57 o 
   0   9  10       85.81       85.99      1.44 o 
   1   9  10        6.56        8.31      0.71 o 
   2   9  10      138.37      142.31      1.91 o 
   3   9  10        2.45        1.72      0.33 o 
   4   9  10       48.09       47.23      1.12 o 
   5   9  10      122.69      120.37      1.82 o 
   6   9  10       67.71       68.51      1.37 o 
  -5  10  10      221.26      224.61      2.57 o 
  -4  10  10        8.37        7.77      0.50 o 
  -3  10  10      202.84      197.39      2.23 o 
  -2  10  10      169.69      170.72      2.13 o 
  -1  10  10      149.44      144.80      1.87 o 
   0  10  10      341.16      340.88      3.43 o 
   1  10  10      141.81      142.88      1.71 o 
   2  10  10       52.05       49.26      1.09 o 
   3  10  10       10.39        8.38      0.59 o 
   4  10  10       42.67       40.34      1.12 o 
   5  10  10       63.91       62.97      1.47 o 
  -5  11  10        3.00        3.48      0.36 o 
  -4  11  10        4.17        4.13      0.36 o 
  -3  11  10        9.95        9.39      0.48 o 
  -2  11  10        3.89        2.97      0.38 o 
  -1  11  10        0.95        0.62      0.30 o 
   0  11  10       18.10       18.25      0.67 o 
   1  11  10       19.65       18.70      0.65 o 
   2  11  10       95.47       94.04      1.58 o 
   3  11  10       17.12       17.23      0.75 o 
   4  11  10       57.56       57.29      1.16 o 
   5  11  10       32.29       31.67      0.92 o 
  -4  12  10       33.42       32.40      0.79 o 
  -3  12  10        2.29        2.45      0.31 o 
  -2  12  10        1.70        2.17      0.27 o 
  -1  12  10       23.32       25.07      0.82 o 
   0  12  10       11.62       12.77      0.88 o 
   1  12  10        1.02        1.15      0.32 o 
   2  12  10        0.17        0.10      0.23 o 
   3  12  10        1.72        2.37      0.35 o 
   4  12  10        6.93        6.33      0.50 o 
  -3  13  10        0.63        0.50      0.26 o 
  -2  13  10       10.78       11.14      0.47 o 
  -1  13  10       13.89       13.31      0.49 o 
   0  13  10       16.04       17.45      0.63 o 
   1  13  10        9.26       10.03      0.51 o 
   2  13  10        9.54        8.30      0.54 o 
   3  13  10       15.40       15.60      0.68 o 
  -2  14  10       90.63       87.89      1.39 o 
  -1  14  10       78.42       79.93      1.21 o 
   0  14  10      218.64      212.24      2.25 o 
   1  14  10       10.50       10.00      0.54 o 
   2  14  10       22.34       21.52      0.78 o 
  -7   1  11        5.00        3.55      0.54 o 
  -6   1  11        2.25        3.04      0.58 o 
  -5   1  11       27.07       29.75      1.31 o 
  -4   1  11        1.77        3.08      0.40 o 
  -3   1  11      121.15      116.52      1.53 o 
  -2   1  11      239.25      229.92      2.75 o 
  -1   1  11      115.78      104.16      5.85 o 
   0   1  11      244.12      247.51      2.84 o 
   1   1  11       54.06       53.16      1.11 o 
   2   1  11       54.70       55.73      0.85 o 
   3   1  11       47.02       50.15      0.81 o 
   4   1  11       41.69       43.13      0.79 o 
   5   1  11       66.88       63.57      1.21 o 
   6   1  11       30.13       29.48      1.02 o 
   7   1  11       67.71       72.42      2.07 o 
  -7   2  11      162.72      165.35      3.11 o 
  -6   2  11       78.47       82.79      2.36 o 
  -5   2  11      445.77      447.47      7.02 o 
  -4   2  11      728.02      737.27      8.32 o 
  -3   2  11      155.87      151.95      1.80 o 
  -2   2  11      274.32      280.79      3.28 o 
  -1   2  11        2.97        6.97      0.44 o 
   0   2  11        4.70       10.63      0.59 o 
   1   2  11        2.52        6.81      0.46 o 
   2   2  11       15.75       23.47      1.05 o 
   3   2  11       63.88       64.74      0.89 o 
   4   2  11      125.89      122.21      1.46 o 
   5   2  11      129.39      124.01      1.79 o 
   6   2  11       40.92       40.72      1.30 o 
   7   2  11       18.83       16.19      1.09 o 
  -7   3  11       59.36       57.66      1.56 o 
  -6   3  11        6.19        7.18      0.74 o 
  -5   3  11       13.27       12.99      0.79 o 
  -4   3  11       18.54       18.97      0.80 o 
  -3   3  11      380.65      381.57      3.73 o 
  -2   3  11      572.07      576.78      6.06 o 
  -1   3  11      223.23      215.20      2.38 o 
   0   3  11      369.64      374.68      4.80 o 
   1   3  11      168.78      164.16      1.74 o 
   2   3  11      265.19      262.34      2.44 o 
   3   3  11      298.37      299.75      2.77 o 
   4   3  11      156.65      162.00      1.77 o 
   5   3  11       27.61       27.33      0.82 o 
   6   3  11        1.39        0.43      0.43 o 
   7   3  11       13.61       13.14      1.10 o 
  -6   4  11        3.28        4.24      0.65 o 
  -5   4  11        0.73        0.28      0.42 o 
  -4   4  11      100.03       93.66      1.79 o 
  -3   4  11       24.57       22.49      0.89 o 
  -2   4  11       12.07       13.60      0.50 o 
  -1   4  11        0.43        1.97      0.35 o 
   0   4  11       11.24       10.05      0.42 o 
   1   4  11        1.08        2.98      0.28 o 
   2   4  11       57.39       54.86      0.83 o 
   3   4  11        1.87        1.66      0.26 o 
   4   4  11       14.21       11.49      0.74 o 
   5   4  11       17.40       17.05      0.83 o 
   6   4  11        2.65        1.14      0.75 o 
  -6   5  11        8.77        7.90      0.76 o 
  -5   5  11       49.58       49.24      1.39 o 
  -4   5  11        0.25        1.83      0.41 o 
  -3   5  11        3.59        5.96      0.46 o 
  -2   5  11       13.02       17.10      0.60 o 
  -1   5  11       22.77       21.87      0.65 o 
   0   5  11       99.96      103.23      1.51 o 
   1   5  11       61.49       62.29      0.96 o 
   2   5  11        3.75        5.83      0.37 o 
   3   5  11        2.13        3.03      0.30 o 
   4   5  11        5.99        6.42      0.42 o 
   5   5  11        6.63        7.52      0.56 o 
   6   5  11        7.53        7.67      0.71 o 
  -6   6  11        7.16        9.52      0.84 o 
  -5   6  11      248.78      244.47      3.55 o 
  -4   6  11       84.47       79.03      1.49 o 
  -3   6  11       34.62       32.37      1.00 o 
  -2   6  11      268.57      273.88      3.72 o 
  -1   6  11       16.55       23.23      0.64 o 
   0   6  11        0.02        2.16      0.27 o 
   1   6  11        4.31        6.78      0.47 o 
   2   6  11      114.58      117.10      1.48 o 
   3   6  11        1.88        2.45      0.40 o 
   4   6  11        5.77        4.24      0.40 o 
   5   6  11       23.10       20.88      1.07 o 
   6   6  11       17.06       17.40      0.99 o 
  -6   7  11       25.57       24.99      1.21 o 
  -5   7  11       49.61       51.47      1.31 o 
  -4   7  11       40.69       41.71      1.86 o 
  -3   7  11      134.59      137.61      2.83 o 
  -2   7  11      451.96      452.85      4.85 o 
  -1   7  11      225.18      213.90      2.47 o 
   0   7  11      320.04      330.76      3.42 o 
   1   7  11      433.40      420.57      3.66 o 
   2   7  11      156.96      156.90      1.85 o 
   3   7  11      168.63      166.86      2.01 o 
   4   7  11       80.62       78.67      1.42 o 
   5   7  11       18.16       18.22      0.87 o 
   6   7  11        4.47        2.85      0.53 o 
  -5   8  11      154.39      159.40      2.72 o 
  -4   8  11       92.44       92.24      2.05 o 
  -3   8  11       47.13       47.62      1.46 o 
  -2   8  11       70.57       69.35      1.57 o 
  -1   8  11        8.77        9.27      0.51 o 
   0   8  11        1.98        2.88      0.41 o 
   1   8  11       11.27       13.31      0.54 o 
   2   8  11        2.86        2.13      0.34 o 
   3   8  11       17.93       19.39      0.69 o 
   4   8  11       22.96       20.74      0.83 o 
   5   8  11       48.56       50.49      1.48 o 
  -5   9  11        4.88        4.28      0.71 o 
  -4   9  11       29.54       27.51      1.22 o 
  -3   9  11       26.46       27.12      1.06 o 
  -2   9  11       15.39       17.33      0.77 o 
  -1   9  11        2.91        2.41      0.42 o 
   0   9  11       37.87       34.98      1.01 o 
   1   9  11        9.95       11.15      0.60 o 
   2   9  11        3.58        3.38      0.49 o 
   3   9  11       16.77       16.51      0.67 o 
   4   9  11       48.84       49.54      1.33 o 
   5   9  11       13.93       13.90      0.84 o 
  -4  10  11       45.66       45.68      1.61 o 
  -3  10  11        4.30        4.38      0.66 o 
  -2  10  11       43.67       43.95      1.20 o 
  -1  10  11       58.04       59.07      1.37 o 
   0  10  11        3.83        3.79      0.48 o 
   1  10  11       10.49       10.97      0.70 o 
   2  10  11       61.09       57.60      1.21 o 
   3  10  11       11.01        8.59      0.64 o 
   4  10  11        4.06        3.38      0.52 o 
  -4  11  11        2.05        1.61      0.38 o 
  -3  11  11       72.59       72.60      2.01 o 
  -2  11  11       57.31       55.60      1.49 o 
  -1  11  11       75.51       75.97      1.63 o 
   0  11  11      332.19      335.70      4.09 o 
   1  11  11      141.44      148.77      2.40 o 
   2  11  11       30.09       28.73      1.01 o 
   3  11  11       17.74       18.71      0.90 o 
   4  11  11        4.79        5.15      0.61 o 
  -3  12  11       41.91       42.75      1.68 o 
  -2  12  11       13.89       15.08      0.98 o 
  -1  12  11      159.17      154.96      2.70 o 
   0  12  11        0.02        3.60      0.56 o 
   1  12  11        6.74        5.14      0.63 o 
   2  12  11        6.12        7.46      0.65 o 
   3  12  11       56.13       56.08      1.47 o 
  -2  13  11        1.92        1.69      0.37 o 
  -1  13  11       10.52       10.90      0.83 o 
   0  13  11       35.19       31.44      1.22 o 
   1  13  11       74.10       74.05      1.85 o 
   2  13  11       17.29       17.29      0.91 o 
  -6   0  12       28.53       29.47      2.00 o 
  -5   0  12      368.80      359.06      8.35 o 
  -4   0  12       14.39        9.90      1.09 o 
  -3   0  12      408.55      424.60      8.50 o 
  -2   0  12      197.62      213.10      4.54 o 
   0   0  12      214.17      243.13      5.11 o 
   1   0  12      388.37      394.77      7.30 o 
   2   0  12      212.93      216.86      3.31 o 
   3   0  12      322.15      323.69      4.76 o 
   4   0  12      327.22      322.63      6.48 o 
   5   0  12      431.74      431.47      7.46 o 
   6   0  12       23.15       20.42      1.71 o 
  -6   1  12        2.22        1.65      0.57 o 
  -5   1  12       23.64       27.66      1.31 o 
  -4   1  12      252.00      256.46      4.35 o 
  -3   1  12       89.82       87.02      1.66 o 
  -2   1  12      392.85      391.50      4.70 o 
  -1   1  12      305.75      316.55      6.02 o 
   0   1  12       68.29       61.47      1.77 o 
   1   1  12       44.16       45.16      1.08 o 
   2   1  12      206.46      213.08      2.17 o 
   3   1  12       15.03       15.73      0.55 o 
   4   1  12       75.84       75.18      1.28 o 
   5   1  12       22.82       24.15      1.04 o 
   6   1  12       52.48       56.30      1.70 o 
  -6   2  12       50.14       48.87      1.53 o 
  -5   2  12       34.84       31.88      2.45 o 
  -4   2  12       80.86       83.99      1.80 o 
  -3   2  12       27.99       27.53      0.78 o 
  -2   2  12        8.80        8.25      0.58 o 
  -1   2  12       14.37       14.52      0.91 o 
   0   2  12        4.61        5.22      0.54 o 
   1   2  12        3.27        4.34      0.31 o 
   2   2  12       10.50        9.96      0.41 o 
   3   2  12        1.15        1.32      0.27 o 
   4   2  12        3.35        2.46      0.35 o 
   5   2  12       65.78       64.73      1.56 o 
   6   2  12        8.73        9.06      1.23 o 
  -6   3  12      174.14      183.45      3.32 o 
  -5   3  12        0.02        0.04      0.40 o 
  -4   3  12       35.11       36.93      1.83 o 
  -3   3  12       61.37       63.37      1.07 o 
  -2   3  12        2.91        6.96      0.45 o 
  -1   3  12      211.16      212.99      2.63 o 
   0   3  12       57.67       58.82      1.50 o 
   1   3  12       82.31       86.62      1.11 o 
   2   3  12        6.62        8.93      0.41 o 
   3   3  12        3.38        3.45      0.40 o 
   4   3  12       23.98       27.61      0.79 o 
   5   3  12        0.06        0.61      0.37 o 
   6   3  12       12.13       12.17      0.92 o 
  -6   4  12      147.53      150.20      2.94 o 
  -5   4  12        6.74        6.19      0.72 o 
  -4   4  12       39.80       39.68      1.26 o 
  -3   4  12       81.54       81.48      1.42 o 
  -2   4  12       92.09       92.52      1.61 o 
  -1   4  12       31.22       32.43      0.83 o 
   0   4  12       78.09       83.55      1.28 o 
   1   4  12      491.55      514.58      4.44 o 
   2   4  12       92.15       92.29      1.28 o 
   3   4  12      280.10      286.61      2.62 o 
   4   4  12      271.81      276.90      3.02 o 
   5   4  12       17.97       15.84      0.79 o 
   6   4  12      103.49      103.44      2.21 o 
  -6   5  12       46.89       45.24      1.53 o 
  -5   5  12        7.44        8.05      0.94 o 
  -4   5  12      230.85      239.75      3.41 o 
  -3   5  12      592.85      613.27      6.78 o 
  -2   5  12      271.23      276.39      3.19 o 
  -1   5  12      533.25      535.89      5.86 o 
   0   5  12      195.98      191.45      2.38 o 
   1   5  12       47.89       45.54      0.94 o 
   2   5  12      138.01      138.75      1.65 o 
   3   5  12       48.07       44.69      1.02 o 
   4   5  12       12.23        9.72      0.59 o 
   5   5  12        9.26       10.39      0.75 o 
   6   5  12       53.48       52.19      2.49 o 
  -5   6  12        5.68        5.36      0.65 o 
  -4   6  12        5.03        4.53      0.56 o 
  -3   6  12       14.16       15.81      0.81 o 
  -2   6  12       95.95       97.95      1.89 o 
  -1   6  12        7.50        6.85      0.58 o 
   0   6  12       55.95       55.15      1.02 o 
   1   6  12       52.34       53.96      1.02 o 
   2   6  12        5.88        5.13      0.38 o 
   3   6  12       42.34       42.80      0.98 o 
   4   6  12       93.69       97.08      1.81 o 
   5   6  12       33.16       33.99      1.22 o 
  -5   7  12       13.94       14.71      0.94 o 
  -4   7  12       74.35       77.47      1.56 o 
  -3   7  12       15.61       17.50      1.05 o 
  -2   7  12        0.38        2.28      0.53 o 
  -1   7  12      121.36      121.28      2.69 o 
   0   7  12        8.52       10.11      0.51 o 
   1   7  12      149.58      146.03      2.73 o 
   2   7  12        6.36        7.70      0.47 o 
   3   7  12       47.89       53.53      1.14 o 
   4   7  12        4.51        3.04      0.47 o 
   5   7  12       24.40       23.93      1.37 o 
  -5   8  12        2.91        4.38      0.70 o 
  -4   8  12        8.66        9.08      0.90 o 
  -3   8  12        2.55        2.65      0.50 o 
  -2   8  12       34.91       32.86      1.87 o 
  -1   8  12       21.93       21.20      0.92 o 
   0   8  12        4.99        9.98      0.61 o 
   1   8  12      205.51      202.41      2.75 o 
   2   8  12      228.89      231.43      2.53 o 
   3   8  12       58.32       56.82      1.20 o 
   4   8  12       50.92       47.51      1.30 o 
   5   8  12        0.77        1.06      0.45 o 
  -4   9  12      282.50      284.51      4.55 o 
  -3   9  12       51.38       56.71      1.68 o 
  -2   9  12       58.36       55.76      1.49 o 
  -1   9  12      545.38      551.83      5.80 o 
   0   9  12       30.87       28.74      0.96 o 
   1   9  12      308.91      303.90      3.72 o 
   2   9  12       25.48       25.33      0.83 o 
   3   9  12        9.78       10.31      0.72 o 
   4   9  12       12.78       10.40      0.72 o 
  -3  10  12       21.06       19.57      1.09 o 
  -2  10  12       19.26       14.46      1.52 o 
  -1  10  12      160.77      168.13      2.72 o 
   0  10  12       11.13       12.15      0.90 o 
   1  10  12       80.96       82.63      1.82 o 
   2  10  12      223.18      230.19      3.43 o 
   3  10  12       16.28       17.92      0.88 o 
  -3  11  12        1.49        1.45      0.56 o 
  -2  11  12        0.01        0.36      0.47 o 
  -1  11  12       10.77       13.01      0.81 o 
   0  11  12        7.40        8.42      0.71 o 
   1  11  12       27.81       29.83      1.15 o 
   2  11  12        0.01        0.20      0.38 o 
   3  11  12       13.83       14.89      0.86 o 
  -1  12  12       22.15       21.21      1.02 o 
   0  12  12        3.98        6.26      0.69 o 
   1  12  12      119.62      113.13      2.31 o 
  -5   1  13       35.29       36.37      1.49 o 
  -4   1  13        3.57        4.53      0.61 o 
  -3   1  13        0.77        1.36      0.37 o 
  -2   1  13       10.97        8.75      0.55 o 
   0   1  13        2.32        4.29      0.79 o 
   1   1  13       18.35       20.96      1.13 o 
   2   1  13       39.23       39.28      1.00 o 
   3   1  13       14.72       15.31      0.84 o 
   4   1  13       77.01       78.12      1.60 o 
   5   1  13       55.91       57.71      1.84 o 
  -5   2  13       52.50       51.42      1.77 o 
  -4   2  13       41.62       43.68      1.28 o 
  -3   2  13      344.39      346.79      4.55 o 
  -2   2  13       31.20       33.17      0.90 o 
  -1   2  13      471.71      503.77      6.48 o 
   0   2  13      522.10      552.25      7.73 o 
   1   2  13      116.35      120.90      1.70 o 
   2   2  13      295.90      308.71      3.17 o 
   3   2  13      167.96      168.18      2.02 o 
   4   2  13      129.53      134.94      2.08 o 
   5   2  13       76.10       74.91      1.89 o 
  -5   3  13       10.44        8.66      0.89 o 
  -4   3  13       29.03       26.97      1.14 o 
  -3   3  13      128.73      138.40      3.73 o 
  -2   3  13      132.63      138.41      2.21 o 
  -1   3  13       12.40       12.18      0.68 o 
   0   3  13       20.55       22.82      0.78 o 
   1   3  13        5.69        5.57      0.34 o 
   2   3  13      240.88      248.01      2.58 o 
   3   3  13       34.87       37.05      0.88 o 
   4   3  13      146.20      149.59      2.45 o 
   5   3  13      108.42      108.62      2.37 o 
  -5   4  13      129.09      137.10      3.64 o 
  -4   4  13       10.59        9.83      1.14 o 
  -3   4  13      188.08      192.03      3.03 o 
  -2   4  13        2.04        2.53      0.46 o 
  -1   4  13      134.46      128.52      2.38 o 
   0   4  13        0.68        2.63      0.38 o 
   1   4  13       10.10        8.91      0.46 o 
   2   4  13        2.60        2.83      0.32 o 
   3   4  13       13.09       11.69      0.56 o 
   4   4  13      107.55      109.62      2.06 o 
   5   4  13        5.54        3.89      0.57 o 
  -5   5  13      123.23      119.71      2.62 o 
  -4   5  13        8.05        7.65      0.68 o 
  -3   5  13       13.23       14.00      0.74 o 
  -2   5  13       28.91       28.90      1.06 o 
  -1   5  13       51.83       52.93      1.19 o 
   0   5  13      209.22      210.02      2.59 o 
   1   5  13        9.48        9.45      0.53 o 
   2   5  13       17.54       17.46      0.64 o 
   3   5  13       70.11       73.82      1.39 o 
   4   5  13        5.84        5.66      0.58 o 
   5   5  13       32.58       27.90      1.13 o 
  -4   6  13      207.42      217.86      3.61 o 
  -3   6  13       57.96       54.92      1.41 o 
  -2   6  13       57.45       56.02      1.34 o 
  -1   6  13        2.79        3.93      0.48 o 
   0   6  13      221.54      226.28      3.80 o 
   1   6  13       12.16       13.45      0.72 o 
   2   6  13      280.54      290.68      3.09 o 
   3   6  13      231.70      239.50      3.38 o 
   4   6  13        9.48        6.52      0.64 o 
  -4   7  13        5.78        7.98      0.97 o 
  -3   7  13       40.76       42.10      1.37 o 
  -2   7  13      194.45      199.37      3.00 o 
  -1   7  13       14.50       14.55      0.81 o 
   0   7  13       70.79       71.10      1.41 o 
   1   7  13       30.05       33.74      1.45 o 
   2   7  13       26.42       23.94      1.02 o 
   3   7  13       91.27       94.31      1.93 o 
   4   7  13       30.32       29.84      1.13 o 
  -4   8  13       76.46       81.38      1.79 o 
  -3   8  13       15.53       15.37      0.93 o 
  -2   8  13      130.39      129.67      3.30 o 
  -1   8  13       95.04      100.19      1.97 o 
   0   8  13      185.63      188.11      3.09 o 
   1   8  13       45.84       43.24      1.23 o 
   2   8  13       58.70       57.06      1.45 o 
   3   8  13       74.37       74.90      1.60 o 
   4   8  13        6.44        6.63      0.73 o 
  -3   9  13        7.12        8.30      0.78 o 
  -2   9  13        7.04        8.81      0.84 o 
  -1   9  13        4.44        4.61      0.56 o 
   0   9  13       34.63       34.51      1.14 o 
   1   9  13        4.18        4.30      0.56 o 
   2   9  13       13.73       17.56      0.83 o 
   3   9  13        5.55        4.76      0.55 o 
  -2  10  13        4.47        2.49      0.59 o 
  -1  10  13       10.94       11.24      0.79 o 
   0  10  13       54.02       55.61      1.82 o 
   1  10  13       14.56       16.17      0.89 o 
   2  10  13      100.32       99.71      2.10 o 
   0  11  13      104.35      109.96      2.21 o 
  -4   0  14      232.69      238.91      5.96 o 
  -3   0  14       19.99       21.49      1.36 o 
  -2   0  14      343.91      356.94      7.17 o 
   2   0  14       14.21       12.51      4.28 o 
   3   0  14       16.89       16.42      1.02 o 
   4   0  14       12.11        7.42      0.99 o 
  -4   1  14       19.79       18.03      1.14 o 
  -3   1  14       70.32       74.52      2.89 o 
  -2   1  14       39.16       35.25      1.03 o 
   1   1  14      206.76      206.08      4.82 o 
   2   1  14       27.07       26.77      0.88 o 
   3   1  14      260.98      272.93      3.84 o 
   4   1  14       11.29       12.70      0.85 o 
  -4   2  14       95.79      101.10      2.48 o 
  -3   2  14        8.41        8.31      0.79 o 
  -2   2  14       28.06       24.96      0.82 o 
  -1   2  14        2.18        2.29      0.50 o 
   0   2  14        0.12        1.71      1.05 o 
   1   2  14       36.46       40.28      1.03 o 
   2   2  14        2.90        3.69      0.43 o 
   3   2  14        0.35        0.50      0.36 o 
   4   2  14        3.96        3.17      0.55 o 
  -4   3  14       18.95       19.20      0.94 o 
  -3   3  14       25.11       25.41      0.96 o 
  -2   3  14      254.53      266.10      3.64 o 
  -1   3  14        2.12        2.25      0.43 o 
   0   3  14       15.28       13.53      0.74 o 
   1   3  14        1.01        1.47      0.26 o 
   2   3  14       10.45        7.80      0.89 o 
   3   3  14        1.13        0.62      0.34 o 
   4   3  14       89.36       94.05      1.89 o 
  -4   4  14       87.79       85.55      2.33 o 
  -3   4  14       40.82       41.96      1.24 o 
  -2   4  14       89.95       87.92      1.74 o 
  -1   4  14       23.69       22.98      0.76 o 
   0   4  14        5.79        5.09      0.41 o 
   1   4  14       95.36      100.66      1.49 o 
   2   4  14       18.33       17.48      0.71 o 
   3   4  14        5.23        5.11      0.52 o 
   4   4  14       52.97       52.42      2.44 o 
  -4   5  14       11.88       10.76      0.79 o 
  -3   5  14        6.99        6.26      0.66 o 
  -2   5  14       59.24       56.50      1.63 o 
  -1   5  14       28.29       28.94      1.07 o 
   0   5  14      128.00      128.38      2.04 o 
   1   5  14      365.11      390.67      3.98 o 
   2   5  14       47.08       49.96      1.22 o 
   3   5  14      132.01      131.96      2.27 o 
   4   5  14      118.74      125.24      2.33 o 
  -3   6  14       10.64       10.61      1.00 o 
  -2   6  14      133.25      137.37      3.06 o 
  -1   6  14        0.07        0.65      0.34 o 
   0   6  14       19.10       19.45      0.89 o 
   1   6  14        0.44        0.89      0.37 o 
   2   6  14       33.82       32.82      1.90 o 
   3   6  14       12.59       14.68      0.95 o 
  -3   7  14        7.27        7.13      0.69 o 
  -2   7  14        4.96        5.38      0.60 o 
  -1   7  14       55.44       57.82      1.92 o 
   0   7  14       11.45       11.50      0.68 o 
   1   7  14       53.57       52.51      1.33 o 
   2   7  14       18.42       19.21      0.88 o 
   3   7  14       23.44       22.90      0.99 o 
  -2   8  14       17.41       18.95      1.66 o 
  -1   8  14       15.48       15.02      0.89 o 
   0   8  14      149.84      153.37      2.51 o 
   1   8  14       35.52       35.84      1.61 o 
   2   8  14       36.03       39.14      1.41 o 
  -1   9  14        0.26        0.52      0.46 o 
   0   9  14      188.84      196.12      3.02 o 
   1   9  14        1.12        1.11      0.52 o 
  -3   1  15      145.28      155.15      2.90 o 
  -2   1  15      126.46      141.72      2.98 o 
   2   1  15       10.10       14.16      2.03 o 
   3   1  15       50.53       54.61      1.48 o 
  -3   2  15        6.71        5.14      0.82 o 
  -2   2  15        7.91        8.32      0.76 o 
   2   2  15      135.01      144.08      2.29 o 
   3   2  15       50.63       54.78      1.40 o 
  -3   3  15       46.46       47.71      1.32 o 
  -2   3  15       60.57       61.94      1.38 o 
  -1   3  15      165.29      167.59      3.27 o 
   0   3  15      189.61      198.50      3.63 o 
   1   3  15       68.45       68.57      2.17 o 
   2   3  15      141.97      148.15      2.42 o 
   3   3  15       22.86       22.80      0.95 o 
  -3   4  15        4.82        4.95      0.57 o 
  -2   4  15        5.55        5.87      0.70 o 
  -1   4  15        3.25        2.10      0.66 o 
   0   4  15       52.56       61.43      1.30 o 
   1   4  15       61.65       62.12      1.27 o 
   2   4  15       42.86       46.27      1.16 o 
  -2   5  15       16.77       18.36      0.87 o 
  -1   5  15       34.69       33.53      1.05 o 
   0   5  15        0.99        1.72      0.40 o 
   1   5  15        4.41        4.07      0.49 o 
   2   5  15        0.82        1.33      0.39 o 
  -1   6  15      151.21      161.04      2.77 o 
   0   6  15       47.17       52.89      1.38 o 
   1   6  15      190.69      202.61      2.91 o 
                                                 
